# Supplementary material for: Suppression of pyrrolidine ring biosynthesis and its effects on gene expression and subsequent accumulation of anatabine in leaves of tobacco (N. tabacum L.)
Source: BMC Genomics. 2023 Sep 4;24:516. doi: 10.1186/s12864-023-09588-8 (PMC10476381; doi:10.1186/s12864-023-09588-8)
Supplement: Supplementary file 2 — Additional file 2: Supporting Table 1. Mapping to reference genome statistics with read count as well as percentage [%] of mapped reads to genome and genes. [file 12864_2023_9588_MOESM2_ESM.xlsx]

## Sheet: Supporting Table 1
Supporting Table 1. Mapping to reference genome statistics with read count as well as percentage [%] of mapped reads to genome and genes.
Sample Name	Treatment	Read Count	Mapped Reads [%]	Mapped to Genes [%]
PMT1 leaf	topped	28498020	92.2	97.79
PMT1 leaf	control	39915026	94.87	98.62
PMT1 leaf	control	71265130	85.39	98.89
PMT1 leaf	topped	63061546	95.66	99.05
PMT1 leaf	control	34870992	92.86	98.77
PMT1 leaf	topped	56055536	96.12	98.46
PMT1 leaf	control	88048656	96.32	98.15
PMT1 leaf	topped	67028896	95.02	98.13
PMT1 leaf	topped	104865408	95.14	98.13
PMT1 leaf	control	64204698	95.4	98.63
PMT1 root	topped	30524796	81.75	92.16
PMT1 root	topped	46057894	86.73	88.78
PMT1 root	control	115099464	79.52	95.12
PMT1 root	control	60263794	83.52	89.74
PMT1 root	topped	54201914	85.04	82.43
PMT1 root	control	27586716	84.03	82.23
PMT1 root	control	35610686	83.17	81.9
PMT1 root	topped	51553060	88.13	90.71
PMT1 root	topped	42541030	80.64	86.29
PMT1 root	control	56674916	84.7	92.98
PMT2 leaf	topped	17486772	90.42	98.35
PMT2 leaf	topped	62991086	95.94	98.72
PMT2 leaf	control	36477092	91.71	98.6
PMT2 leaf	control	46489688	95.94	98.94
PMT2 leaf	topped	508326446	94.86	98.32
PMT2 leaf	control	66064538	95.91	98.18
PMT2 leaf	control	76300048	95.99	97.65
PMT2 leaf	topped	138974492	95.25	98.21
PMT2 leaf	topped	34887548	95.58	97.63
PMT2 root	topped	62427516	81.79	84.18
PMT2 root	topped	36056992	82.13	92.47
PMT2 root	control	138184962	81.22	92.78
PMT2 root	control	28573994	83.25	79.36
PMT2 root	control	43425578	87.37	80.89
PMT2 root	control	46396138	82.89	86.66
PMT2 root	topped	60650498	95.89	98.05
PMT2 root	topped	26646998	85.39	75.49
PMT2 root	control	32187666	87.01	86.9
PMT2 root	topped	39255560	87.54	84.09
PMT2 root	topped	26664750	86.58	88.63
PMT3 leaf	control	46507216	94.97	98.75
PMT3 leaf	topped	51140156	85.71	98.81
PMT3 leaf	control	16299684	88.36	96.49
PMT3 leaf	topped	36901376	90.13	98.79
PMT3 leaf	control	517291516	95.94	98.11
PMT3 leaf	topped	54911042	96.53	98.4
PMT3 leaf	topped	82726692	95.21	98.91
PMT3 leaf	topped	54721532	96.05	98.16
PMT3 leaf	control	40139822	94.34	99.01
PMT3 leaf	control	36904888	94.72	98.39
PMT3 root	topped	53728994	85.27	77.7
PMT3 root	topped	48665520	75.62	69.03
PMT3 root	control	118923228	80.94	91
PMT3 root	topped	83937620	75.71	96.08
PMT3 root	control	150334394	86.34	97.27
PMT3 root	control	117932522	80.67	94.77
PMT3 root	topped	88083166	76.98	89.97
PMT3 root	control	46263376	81.63	86.41
PMT3 root	topped	32866072	81.25	79.7
TN90 leaf	control	66768582	88.6	98.67
TN90 leaf	control	33644768	93.14	98.55
TN90 leaf	topped	36899452	92.73	98.11
TN90 leaf	control	66119312	96.49	97.88
TN90 leaf	control	39771638	96.01	98.56
TN90 leaf	control	55348706	96.67	98.69
TN90 leaf	topped	69830202	91.71	98.12
TN90 leaf	topped	33662460	94.95	98.18
TN90 root	control	51936442	79.99	91.13
TN90 root	control	24578468	80.57	84.6
TN90 root	control	75633372	78.36	95.41
TN90 root	control	42571270	82.75	72.5
TN90 root	topped	37887906	81.13	76.83
TN90 root	control	22078414	81.61	80.25
TN90 root	topped	55148644	84.76	85.37
TN90 root	topped	39152740	87.97	88.77
TN90 root	topped	32853006	80.89	85.06
TN90 root	topped	48087900	77.72	83.78
