# Supplementary material for: Suppression of pyrrolidine ring biosynthesis and its effects on gene expression and subsequent accumulation of anatabine in leaves of tobacco (N. tabacum L.)
Source: BMC Genomics. 2023 Sep 4;24:516. doi: 10.1186/s12864-023-09588-8 (PMC10476381; doi:10.1186/s12864-023-09588-8)
Supplement: Supplementary file 3 — Additional file 3: Supporting Table 2. 2075 genes with statistically different expression were present in at least one of these comparisons. [file 12864_2023_9588_MOESM3_ESM.xlsx]

## Sheet: Supporting Table 2
Supporting Table 2. 2075 genes with statistically different expression were present in at least one of these comparisons.
Feature ID	PMT1 leaf control	PMT1 leaf topped	PMT1 root control	PMT1 root topped	PMT2 leaf control	PMT2 leaf topped	PMT2 root control	PMT2 root topped	PMT3 leaf control	PMT3 leaf topped	PMT3 root control	PMT3 root topped	TN90 leaf control	TN90 leaf topped	TN90 root control	TN90 root topped	Swissprot		Solyc		GO ontology (biological process)
NITAB000035.1	0.0755493	0.249298	0.0832317	0.137305	0.554811	0.71508	1.89128	0.780212	1.71575	1.0577	1.91204	2.66918	0.0679998	0.101056	0.0738079	0.206454	#N/A	#N/A	#N/A	#N/A	0
NITAB000047.1	0	0.0180945	0.901551	0.424945	0	0.00470261	0.9155	2.31572	0	0	0.23124	1.73076	0	0.0177053	0.511338	0.726036	Organ-specific protein S2	sp|P17772|OSS2_PEA	Organ-specific protein S2	Solyc10g009150.3.1	0
NITAB000060.1	2.43553	1.4388	11.3204	20.3282	1.40675	2.10498	19.3124	25.5984	1.93388	2.96484	9.21409	11.5896	3.94232	1.42701	9.07744	23.5409	Luminal-binding protein 5	sp|Q03685|BIP5_TOBAC	TOMBIPGRBC Tomato BiP	Solyc08g082820.3.1	0
NITAB000140.1	3.35347	1.21156	6.76179	6.13238	0.563082	0.337053	0.924759	0.477003	1.5125	1.90835	3.61408	1.55179	2.18035	1.13822	3.75935	3.91627	#N/A	#N/A	Transcription elongation factor	Solyc11g005450.2.1	#N/A
NITAB000267.1	0.99284	1.02528	1.40658	3.82811	1.89731	1.94722	2.30312	4.73574	0.555733	0.87982	0.736529	2.27393	0.496405	2.88686	0.858137	3.09299	Protein LURP-one-related 11	sp|Q9LUM1|LOR11_ARATH	LURP-one-like protein	Solyc08g080750.3.1	0
NITAB000380.1	0.00385041	0.00740621	3.90425	8.20938	0.0409361	0.00325638	9.86895	10.09	0.00736577	0.00673082	2.80901	4.00874	0	0	2.11483	8.06745	Glucan endo-1,3-beta-glucosidase 13	sp|Q9FJU9|E1313_ARATH	Glucan endo-1,3-beta-glucosidase, putative	Solyc12g040860.2.1	carbohydrate metabolic process [GO:0005975]; cell wall organization [GO:0071555]; defense response [GO:0006952]
NITAB000396.1	1.07769	0.796145	47.0666	29.4584	1.54551	0.988804	18.7888	22.4017	1.20066	0.857351	49.6896	52.6468	1.62234	0.6035	49.6467	43.2789	Expansin-like B1	sp|O23547|EXLB1_ARATH	Expansin-like protein	Solyc08g077900.3.1	sexual reproduction [GO:0019953]
NITAB000501.1	0.0034012	0.00345344	3.85069	8.29885	0.0367842	0.0056243	8.43532	7.71101	0.0499593	0.0171149	2.13585	5.2666	0.00545589	0.0379748	2.19921	4.86086	Probable L-gulonolactone oxidase 6	sp|O81032|GGLO6_ARATH	L-gulonolactone oxidase	Solyc09g005180.3.1	L-ascorbic acid biosynthetic process [GO:0019853]
NITAB000512.1	338.319	1768.27	4072.29	3308.99	212.539	163.066	757.824	907.437	302.17	392.834	8819.61	1232.16	294.866	341.203	1188.72	3940.79	#N/A	#N/A	#N/A	#N/A	#N/A
NITAB000603.1	1.14325	0.439754	2.09678	5.5357	0.955977	1.20027	1.47125	3.08657	1.45908	2.45018	1.53181	3.8736	1.30439	0.288221	2.47668	5.25417	#N/A	#N/A	#N/A	#N/A	#N/A
NITAB000604.1	15.1008	3.63708	12.4655	7.76251	6.72618	10.8787	10.8275	8.47505	10.9212	21.4632	16.154	12.076	23.4616	3.21709	16.7786	8.79479	Heat shock factor protein HSF30	sp|P41152|HSF30_SOLPE	SolycHsfA2	Solyc08g062960.3.1	0
NITAB000712.1	44.0129	46.6043	3.5645	6.26741	52.0108	51.4544	6.384	9.11948	37.0405	39.7276	2.45861	3.4606	34.3748	59.146	2.53531	6.94274	Triose phosphate/phosphate translocator, chloroplastic	sp|P29463|TPT_SOLTU	triose phosphate translocator	Solyc10g008980.3.1	0
NITAB000745.1	4.29444	1.49617	3.04089	2.03483	1.30697	2.49552	3.0037	3.22725	1.87308	4.61	4.52137	4.03744	5.02338	1.13795	5.97304	6.5085	#N/A	#N/A	#N/A	#N/A	#N/A
NITAB000748.1	1.13303	0.790709	1.41277	1.7859	0.445709	1.37151	1.95351	2.89692	5.11595	2.04296	7.77632	4.36918	0.537324	0.176626	0.667073	0.489128	#N/A	#N/A	RING/FYVE/PHD zinc finger protein	Solyc09g031580.3.1	#N/A
NITAB000872.1	17.9004	13.4081	39.5165	25.6951	9.36074	7.67434	24.0049	26.89	13.5351	17.3346	60.1146	47.9482	11.1787	17.8678	43.7643	16.9854	#N/A	#N/A	#N/A	#N/A	#N/A
NITAB000873.1	5863.41	4221.1	12686.1	8489.7	3232.73	2225.06	7773.46	9038.2	4350.79	5656.12	19481.4	14639.7	3728.64	5687.4	13748.8	5783.41	#N/A	#N/A	#N/A	#N/A	#N/A
NITAB000881.1	1.66653	21.5307	63.7025	35.206	10.1306	1.58214	14.1448	12.4656	3.34773	2.38628	75.4542	10.3949	7.34607	1.80975	18.4173	41.0266	#N/A	#N/A	#N/A	#N/A	#N/A
NITAB000969.1	15.2754	12.3199	17.463	9.4257	16.0411	19.2772	10.7126	9.57297	11.4888	23.3224	12.8291	10.8213	12.1941	19.038	17.7078	13.5303	Ubiquinol oxidase 1, mitochondrial	sp|Q41224|AOX1_TOBAC	alternative oxidase 1au	Solyc08g075540.4.1	0
NITAB001022.1	0	0	0.20312	2.37454	0	0.000781111	0.297898	0.499573	0.000910687	0	1.39561	1.92609	0	0	0.186031	6.41371	Non-specific lipid-transfer protein 3	sp|Q43019|NLTP3_PRUDU	Non-specific lipid-transfer protein	Solyc08g067510.1.1	lipid transport [GO:0006869]
NITAB001045.1	0.191021	0.269513	2.75594	3.20246	0.217345	0.208818	2.9314	3.47207	0.336773	0.214636	1.78255	5.36268	0.208159	0.2573	1.96892	5.68293	Alcohol dehydrogenase 2	sp|P28032|ADH2_SOLLC	Alcohol dehydrogenase, putative	Solyc08g083280.3.1	0
NITAB001047.1	0.00259787	0.0149055	2.2219	4.72345	0.0255479	0	3.27966	4.34384	0.0338688	0.0159964	1.53812	2.13972	0.013237	0.0164885	1.43365	3.37176	NAC domain-containing protein 12	sp|Q9LPI7|NAC12_ARATH	#N/A	#N/A	fruit dehiscence [GO:0010047]; plant-type secondary cell wall biogenesis [GO:0009834]; positive regulation of transcription, DNA-templated [GO:0045893]
NITAB001183.1	1.0425	1.02348	11.7643	11.9009	1.41092	1.38073	15.1626	15.6498	1.47787	0.849317	7.68626	19.1478	1.0515	1.4657	15.4864	15.3063	Ribosomal protein S3, mitochondrial	sp|P49386|RT03_BRANA	#N/A	#N/A	translation [GO:0006412]
NITAB001185.1	6.16172	2.46557	4.41597	3.97961	3.41844	2.94668	3.11298	2.502	4.49335	5.59651	5.02943	3.25393	6.68229	1.57103	5.74543	3.63453	DNA-directed RNA polymerase subunit beta	sp|Q5SCX8|RPOB_HUPLU	Pentatricopeptide repeat-containing protein	Solyc05g023860.1.1	transcription, DNA-templated [GO:0006351]
NITAB001422.1	1.0704	0.845825	3.07199	5.42792	0.63667	0.567086	2.55083	2.21768	1.44986	1.66228	1.92013	2.25681	1.61127	0.577014	3.11395	5.39899	#N/A	#N/A	#N/A	#N/A	#N/A
NITAB001468.1	0.218065	0.354984	0.819173	0.430072	0.139916	0.246476	0	1.78168	0.121176	0.298214	1.02259	0.110902	0.255829	0.309891	0.756361	0	Retrovirus-related Pol polyprotein from transposon TNT 1-94	sp|P10978|POLX_TOBAC	#N/A	#N/A	DNA integration [GO:0015074]
NITAB001491.1	0.848994	1.36303	11.5757	27.3894	2.27433	1.518	59.9423	22.5805	0.669121	0.580863	11.254	15.0241	0.736966	1.36284	9.28579	24.2158	#N/A	#N/A	Calcium-dependent lipid-binding	Solyc12g096970.2.1	#N/A
NITAB001546.1	0.167646	0.12842	0.308616	0.781407	0.281255	0.281318	1.29601	2.09713	0.0885185	0.0678581	0.0718585	0.318975	0.0693145	0.234283	0.250336	1.12188	Aquaporin TIP4-4	sp|Q9ATL3|TIP44_MAIZE	tonoplast intrinsic protein 4.1	Solyc08g066840.3.1	urea transport [GO:0015840]
NITAB001716.1	0.115263	0.197633	1.91966	3.22727	0.142845	0.201281	3.62007	5.09286	0.179273	0.167203	1.41271	3.89292	0.177999	0.130533	1.44543	5.10567	Catalase isozyme 3	sp|P49317|CATA3_NICPL	ethylene-responsive catalase	Solyc02g082760.3.1	hydrogen peroxide catabolic process [GO:0042744]; response to oxidative stress [GO:0006979]
NITAB001874.1	0.143194	0.219291	9.83064	13.0045	0.135685	0.173418	24.825	18.5061	0.188697	0.145055	4.39953	7.8801	0.264212	0.2124	5.48646	17.5285	Pectinesterase inhibitor 11	sp|Q9STY5|PMI11_ARATH	Plant invertase/pectin methylesterase inhibitor	Solyc08g079235.1.1	negative regulation of catalytic activity [GO:0043086]; plant-type cell wall organization or biogenesis [GO:0071669]
NITAB001896.1	0.206335	0.22932	2.83349	1.73265	0.344553	0.271238	1.70012	1.81014	0.216485	0.346448	2.44888	1.99485	0.359027	0.118504	3.99506	1.88089	#N/A	#N/A	Tetratricopeptide repeat	Solyc08g076730.3.1	#N/A
NITAB001898.1	0.0564762	0.0785492	2.71484	20.8343	0.0785016	0.175314	5.01412	33.6251	0.0651874	0.140434	2.82685	17.5093	0.0649213	0.272157	4.74412	12.3747	Polyphenol oxidase F, chloroplastic	sp|Q08296|PPOF_SOLLC	polyphenol oxidase precursor	Solyc08g074630.2.1	pigment biosynthetic process [GO:0046148]
NITAB001906.1	0	0.0316802	0.020676	0.0269048	0.0308681	0.085142	0.00370873	0.204196	0.0152621	0.0252022	0	0.0113099	0.146399	0.325224	0.401555	2.49381	#N/A	#N/A	#N/A	#N/A	#N/A
NITAB002005.1	3.00539	3.13572	10.7335	19.7698	4.26381	4.62239	26.4684	28.1424	1.22446	2.88852	6.35178	9.67178	1.97018	7.46509	6.28772	21.6971	Endoglucanase 11	sp|O48766|GUN11_ARATH	endo-beta-1,4-D-glucanase	Solyc08g082250.3.1	cellulose catabolic process [GO:0030245]; cell wall organization [GO:0071555]
NITAB002022.1	3.10639	2.62272	5.13392	4.48538	2.75892	2.48288	4.05146	3.26926	3.16865	2.91357	5.60591	5.52101	4.00422	1.84881	6.32034	4.84166	UDP-glucose 4-epimerase GEPI48	sp|O65781|GALE2_CYATE	UDP-glucose 4-epimerase	Solyc08g082440.3.1	galactose metabolic process [GO:0006012]
NITAB002110.1	0.313683	0.506766	4.53526	16.814	0.333011	0.497929	7.46229	23.4707	0.233056	0.389187	2.49631	12.1199	0.312762	0.532297	4.74408	18.0729	Cytochrome P450 71D7	sp|P93531|C71D7_SOLCH	Cytochrome P450	Solyc08g074260.3.1	0
NITAB002303.1	1.63141	2.43336	12.405	19.9993	2.12086	2.94587	18.4565	18.1172	0.791356	4.03949	10.2295	14.5382	0.07518	0.313502	0.166166	0.185985	14 kDa proline-rich protein DC2.15	sp|P14009|14KD_DAUCA	Bifunctional inhibitor/lipid-transfer protein/seed storage 2S albumin superfamily protein	Solyc08g078910.1.1	0
NITAB002304.1	1.64674	2.29562	12.5365	20.0227	2.15882	3.19627	17.8997	18.0919	0.811037	4.16474	10.8255	14.4348	0.053414	0.357539	0.140378	0.139494	#N/A	#N/A	#N/A	#N/A	#N/A
NITAB002347.1	0.0682641	0.0123245	2.3306	2.29434	0.104536	0.0706325	2.21342	2.12981	0.0452584	0.0140276	3.02824	1.5788	0.0618446	0.116173	1.04206	2.34563	Peamaclein	sp|P86888|PMLN_PRUPE	Gibberellin-regulated family protein	Solyc12g042520.2.1	0
NITAB002358.1	0	0.015059	0.00436695	1.92153	0	0.0081972	0.00784733	0.0234517	0.000442834	0.00836298	0.00285423	0	0	0	3.03169	0.0117607	(R)-limonene synthase 1, chloroplastic	sp|A0A1C9J6A7|RLC1_CITSI	#N/A	#N/A	#N/A
NITAB002363.1	22.5985	19.4845	60.892	59.9348	20.8357	21.5734	43.3302	39.1323	29.4386	36.4085	85.66	60.7623	43.3016	12.6458	96.1462	53.6697	E3 ubiquitin-protein ligase MIEL1	sp|Q8VZK0|MIEL1_ARATH	RING finger and CHY zinc finger protein	Solyc08g067960.3.1	defense response [GO:0006952]; negative regulation of defense response to bacterium [GO:1900425]; positive regulation of transcription factor catabolic process [GO:1901485]; protein ubiquitination [GO:0016567]
NITAB002384.1	4.36603	7.64541	29.1073	37.5125	8.87306	7.7227	100.771	41.7458	10.3077	6.84056	33.4643	31.4642	7.22297	9.07397	20.544	52.2887	#N/A	#N/A	#N/A	#N/A	#N/A
NITAB002386.1	0.648814	0.820875	5.96312	8.28653	1.42873	1.12642	16.3032	9.45106	1.12581	0.517099	4.47163	6.80811	0.968404	0.724151	2.38321	9.16832	#N/A	#N/A	#N/A	#N/A	#N/A
NITAB002388.1	0.520525	0.947376	5.10957	7.58325	3.21817	1.57005	20.6887	9.21542	1.10512	0.800235	3.92131	7.07255	0.575065	0.815743	2.93988	7.94894	#N/A	#N/A	#N/A	#N/A	#N/A
NITAB002483.1	0.00471147	0.0199642	5.19341	8.94434	0.0191775	0.00883136	6.78168	6.14325	0.0296326	0	4.75465	4.1201	0.0187897	0.0260373	2.92147	5.2429	EMBRYO SURROUNDING FACTOR 1-like protein 5	sp|A8MQA4|ESFL5_ARATH	Subtilisin-like protease	Solyc08g007620.2.1	0
NITAB002813.1	0.0166536	0.00626961	2.72612	20.8264	0.0181972	0.00329453	5.31617	5.70784	0.0254819	0.0117652	1.78705	3.86591	0.0251488	0.0208523	2.00585	3.8597	Expansin-like B1	sp|O23547|EXLB1_ARATH	Expansin-like protein	Solyc08g077910.3.1	sexual reproduction [GO:0019953]
NITAB002823.1	0.867691	0.928513	2.56431	5.55823	0.836315	1.11562	4.21746	7.22496	0.697222	1.22241	1.75804	3.49309	0.936122	1.14755	2.54911	5.62777	Polyamine transporter PUT1	sp|A2X8M8|PUT1_ORYSI	Amino acid permease family protein	Solyc08g075710.3.1	0
NITAB002929.1	0.561486	0.583214	8.75146	7.95587	0.717773	0.783375	10.1148	10.5935	0.977288	0.438807	4.61275	13.0695	0.566167	1.14384	10.4423	10.5425	#N/A	#N/A	#N/A	#N/A	#N/A
NITAB002991.1	2.4406	0.636618	5.36514	4.0789	1.21585	1.61939	8.57842	8.11901	2.1682	3.01786	6.45835	9.45806	2.25044	0.79593	7.84339	5.35632	#N/A	#N/A	Plant invertase/pectin methylesterase inhibitor	Solyc03g083720.1.1	#N/A
NITAB003016.1	2.90461	3.34925	4.31731	3.57079	2.8288	3.45083	3.21757	2.68382	1.17224	1.29061	2.39405	0.627618	2.44751	5.2542	3.4371	3.52868	Probable O-methyltransferase 3	sp|B0ZB57|OMT3_HUMLU	O-methyltransferase	Solyc10g008120.3.1	0
NITAB003049.1	0.020447	0.00646619	3.6174	7.06613	0.0185791	0.0196092	4.2056	5.92031	0.0103571	0.00521969	3.15662	4.08593	0.00512749	0.0240739	2.34453	5.26704	#N/A	#N/A	LETHM1	Solyc08g081500.2.1	#N/A
NITAB003262.1	0.0267656	0.0166428	4.45481	8.17547	0.050069	0.00683176	4.82853	5.4574	0.00853869	0.0246261	3.95169	3.79014	0.0198707	0.0237229	2.66228	4.9988	Probable glucuronosyltransferase 47 A	sp|A9RGD8|GT47A_PHYPA	DB279	Solyc06g068770.3.1	cell wall organization [GO:0071555]; glucuronoxylan biosynthetic process [GO:0010417]; plant-type secondary cell wall biogenesis [GO:0009834]; protein glycosylation [GO:0006486]; xylan biosynthetic process [GO:0045492]
NITAB003370.1	1.03024	0.945852	3.36742	3.25428	1.21014	1.76968	4.4441	4.37122	1.45359	1.10794	3.02715	4.84058	1.50769	1.19479	5.76802	5.65147	#N/A	#N/A	#N/A	#N/A	#N/A
NITAB003387.1	0.00976544	0	3.43665	2.17189	0.00886175	0.0266934	3.06948	1.90193	0.00907026	0.00596591	2.73035	1.64741	0	0.0730686	4.87802	3.71302	1-Cys peroxiredoxin	sp|Q6E2Z6|REHY_MEDTR	1-Cys peroxiredoxin	Solyc03g096040.3.1	cell redox homeostasis [GO:0045454]
NITAB003448.1	1.56096	0.197017	3.63394	2.07318	0.506563	0.551626	3.43298	3.90382	0.850177	1.18078	3.97427	4.03121	1.27952	0.241092	5.07418	3.20958	#N/A	#N/A	#N/A	#N/A	#N/A
NITAB003697.1	2.95741	2.11468	8.66787	7.73803	3.01177	2.7412	9.11845	6.53931	2.93209	3.10038	7.30232	7.74495	2.8253	2.73306	11.3955	8.7273	#N/A	#N/A	#N/A	#N/A	#N/A
NITAB003759.1	0.61683	0.669327	8.98697	6.11244	0.884097	0.262917	6.35535	1.70156	0.242162	0.191593	2.51072	1.79083	0.223121	0.0869226	0.921418	4.91486	#N/A	#N/A	solanesyl diphosphate synthase	Solyc07g061990.3.1	#N/A
NITAB003760.1	9.97491	20.9884	115.114	161.005	15.4317	6.56357	63.8091	31.1652	9.39291	5.79164	35.329	36.3523	9.90029	12.5007	19.3685	77.8133	#N/A	#N/A	#N/A	#N/A	#N/A
NITAB003761.1	0.526937	0.842615	2.01794	3.99018	0.605827	0.594075	1.80628	1.31515	0.756855	0.427182	0.402857	0.976605	0.690243	0.53598	0.712136	1.57257	#N/A	#N/A	#N/A	#N/A	#N/A
NITAB003780.1	0.78584	1.42473	4.15874	11.2768	1.31177	0.901951	5.39324	2.97129	1.03785	0.707672	1.58361	2.17022	1.01788	1.17292	1.19384	3.92108	Cytochrome c oxidase subunit 1	sp|P05502|COX1_SORBI	#N/A	#N/A	aerobic respiration [GO:0009060]; electron transport coupled proton transport [GO:0015990]; oxidative phosphorylation [GO:0006119]
NITAB003822.1	0.992571	3.81232	24.6906	17.404	1.12849	0.461944	5.52516	5.87393	0.993809	1.10044	58.3677	4.0829	1.59046	1.08781	2.84481	24.6332	#N/A	#N/A	#N/A	#N/A	#N/A
NITAB003828.1	0.917678	0.886377	7.28369	8.66317	1.06814	0.873474	5.2332	6.92739	1.57566	1.73904	7.68163	10.0353	2.26411	0.676141	9.65534	10.4734	#N/A	#N/A	transmembrane protein	Solyc08g041710.3.1	#N/A
NITAB003982.1	1.99524	2.22539	11.2622	14.6	2.38603	1.75632	8.95554	7.16826	2.97748	2.48123	9.00596	9.58031	2.92294	0.689352	12.0757	11.4066	#N/A	#N/A	#N/A	#N/A	#N/A
NITAB004045.1	0.302081	0.390781	13.9453	23.663	0.747362	0.670476	28.9584	35.5042	0.188421	0.27957	8.18404	13.7862	0.239594	0.688231	9.99203	28.2395	Histone H3.2	sp|Q76MV0|H32_TOBAC	Histone H3	Solyc10g008910.1.1	0
NITAB004103.1	1.15659	1.52067	10.8423	22.1515	1.77881	1.32468	20.9352	23.5199	0.935952	1.21764	5.9553	10.349	1.27412	1.57182	6.71084	24.1117	Histone H4	sp|Q76H85|H4_SILLA	histone H4	Solyc11g066160.1.1	nucleosome assembly [GO:0006334]
NITAB004124.1	24.3879	30.4304	29.1985	38.9853	21.457	19.9132	64.2534	42.3527	21.2282	20.6339	23.4799	26.9388	24.7719	27.9036	21.9373	46.0327	#N/A	#N/A	Abscisic acid receptor	Solyc12g095970.2.1	#N/A
NITAB004260.1	0.295921	0.213006	15.4318	27.6012	0.490309	0.569514	36.3187	42.0883	0.32627	0.119669	7.44101	16.032	0.206102	0.559716	8.83725	31.9577	Probable xyloglucan endotransglucosylase/hydrolase protein 32	sp|Q9SJL9|XTH32_ARATH	Xyloglucan endotransglucosylase/hydrolase	Solyc09g008320.3.1	cell wall biogenesis [GO:0042546]; cell wall macromolecule catabolic process [GO:0016998]; cell wall organization [GO:0071555]; xyloglucan metabolic process [GO:0010411]
NITAB004271.1	0.0173089	0.027575	4.45669	7.96139	0.0359416	0.0226313	9.52591	9.23267	0.0286625	0.00480543	2.87913	3.53434	0.0125292	0.0248164	2.61177	8.07404	Probable inactive receptor kinase At5g58300	sp|Q9LVM0|Y5830_ARATH	Ovary receptor kinase 14	Solyc09g008860.3.1	0
NITAB004318.1	4.72225	4.70836	9.06776	10.9055	5.50966	8.66027	14.9286	12.1165	5.55552	4.60133	5.89746	5.53233	3.052	8.67487	8.6765	15.971	#N/A	#N/A	Phytosulfokine 3, putative	Solyc10g083580.2.1	#N/A
NITAB004339.1	0	0	0.162932	0.27489	0	0	0.434889	0.251327	0	0.0142249	0.0618673	1.75642	0	0	0.157278	0.609844	#N/A	#N/A	Metallocarboxypeptidase inhibitor	Solyc05g008550.3.1	#N/A
NITAB004395.1	0.181664	0.356367	3.89425	2.7215	0.252873	0.241863	1.8882	1.43071	0.457966	0.452633	3.27081	1.12364	0.665746	0.11566	3.05502	2.25465	#N/A	#N/A	Transcription factor, putative	Solyc09g008830.3.1	#N/A
NITAB004397.1	0.138625	0.186842	4.43756	11.3884	0.102011	0.177889	7.68832	14.2432	0.0415971	0.212847	3.24884	7.11431	0.0651195	0.314525	3.82349	10.5461	Pyruvate kinase 1, cytosolic	sp|B8BJ39|KPYC1_ORYSI	Pyruvate kinase family protein	Solyc09g008840.3.1	0
NITAB004476.1	3.31085	3.76901	59.7102	130.097	3.96093	5.36644	91.7472	138.692	2.02166	3.79221	43.3726	75.2195	2.56167	7.35735	42.8702	121.95	Thioredoxin H-type	sp|P85801|TRXH_POPJC	Thioredoxin, putative	Solyc09g008295.1.1	cell redox homeostasis [GO:0045454]; glycerol ether metabolic process [GO:0006662]
NITAB004477.1	1.66327	2.10776	29.6745	65.7833	2.49447	3.56847	47.6262	73.7783	1.44054	2.10087	21.1044	37.2385	1.48085	3.69455	20.1658	62.0812	S-adenosylmethionine synthase 1	sp|Q9M7K8|METK1_TOBAC	S-adenosyl-L-methionine synthetase Z24743	Solyc09g008280.2.1	one-carbon metabolic process [GO:0006730]; S-adenosylmethionine biosynthetic process [GO:0006556]
NITAB004525.1	3.86357	4.86054	2.60851	7.83575	4.63377	5.32036	5.18864	9.33704	4.45282	5.7981	2.09991	5.8541	5.4274	5.06871	2.19365	7.73652	Sulfite exporter TauE/SafE family protein 6	sp|O49567|TAUE6_ARATH	Sulfite exporter TauE/SafE family protein	Solyc09g008780.3.1	protein ubiquitination [GO:0016567]
NITAB004567.1	0.736756	1.08919	2.44527	10.2768	1.08513	0.952041	4.50607	12.1183	1.09444	0.608781	1.57472	6.9018	0.914545	0.699364	2.71915	8.27431	F-box protein At2g15640	sp|Q9ZQF0|FB104_ARATH	Ribosomal protein S5/Elongation factor G/III/V family protein	Solyc09g008080.3.1	0
NITAB004580.1	0.108348	0.114118	2.04115	4.08878	0.0544639	0.441589	1.29422	3.68001	0.0164798	0.428859	0.953201	2.47819	0.0626488	0.238836	1.44533	3.90947	#N/A	#N/A	#N/A	#N/A	#N/A
NITAB004594.1	0.108012	0.108525	23.0687	46.3212	0.220425	0.133478	29.2492	36.0007	0.0694061	0.114509	23.0211	23.826	0.0753364	0.0815638	15.9708	32.6647	Fasciclin-like arabinogalactan protein 13	sp|Q9FFH6|FLA13_ARATH	Fasciclin-like arabinogalactan protein	Solyc09g007660.1.1	plant-type secondary cell wall biogenesis [GO:0009834]
NITAB004595.1	0.0232903	0.0486975	6.87047	13.4594	0.0555827	0.0177677	8.01282	7.57591	0.0135782	0.00622484	7.40939	5.57273	0.0199753	0	3.44873	6.81226	Fasciclin-like arabinogalactan protein 13	sp|Q9FFH6|FLA13_ARATH	Fasciclin-like arabinogalactan protein	Solyc09g007660.1.1	plant-type secondary cell wall biogenesis [GO:0009834]
NITAB004609.1	0.953113	0.400849	5.0999	3.65853	1.18271	0.562047	4.21666	2.40354	0.506469	0.662092	4.67809	2.44699	1.11377	1.38138	9.65506	6.9499	#N/A	#N/A	Phosphatidylethanolamine binding protein, putative	Solyc09g005060.2.1	#N/A
NITAB004617.1	0.0358862	0.0360385	7.28083	13.7606	0.0418902	0.0622043	9.19669	11.4593	0.0480304	0.0417509	5.84831	7.60307	0.0577796	0.0130085	5.21865	9.37977	Probable beta-1,4-xylosyltransferase IRX9	sp|Q9ZQC6|IRX9_ARATH	Glycosyltransferase	Solyc09g007420.3.1	cell wall organization [GO:0071555]; glucuronoxylan biosynthetic process [GO:0010417]; glucuronoxylan metabolic process [GO:0010413]; plant-type secondary cell wall biogenesis [GO:0009834]
NITAB004676.1	0.0137925	0.00697958	0.186226	0.034345	0.123251	0.185024	0.996909	2.22619	0.000424188	0.00794408	0.19176	0.0281873	0	0.0219557	0.0353212	0.101739	#N/A	#N/A	#N/A	#N/A	#N/A
NITAB004776.1	0.0108001	0.0416832	3.81107	7.40893	0.0485734	0.0107962	5.59773	5.80149	0.0245606	0.025987	4.37561	3.71357	0.0323109	0.0450845	2.83539	3.94753	Laccase-17	sp|Q9FJD5|LAC17_ARATH	Laccase	Solyc09g011970.2.1	lignin biosynthetic process [GO:0009809]; lignin catabolic process [GO:0046274]; phenylpropanoid metabolic process [GO:0009698]
NITAB004778.1	0.0163308	0.0149411	4.76651	6.85638	0.0587894	0.0398778	4.96453	4.52074	0.0108052	0.0302956	5.09468	2.93761	0.0145219	0.0302344	3.71666	4.05254	Laccase-17	sp|Q9FJD5|LAC17_ARATH	Laccase	Solyc09g010990.3.1	lignin biosynthetic process [GO:0009809]; lignin catabolic process [GO:0046274]; phenylpropanoid metabolic process [GO:0009698]
NITAB004897.1	2.29288	1.66603	9.71527	9.27383	0.572341	0.506457	8.25061	13.1403	1.07863	1.59363	14.2768	6.52897	2.73233	0.218918	17.873	12.747	18.2 kDa class I heat shock protein	sp|P27880|HSP12_MEDSA	class I small heat shock protein	Solyc06g076570.3.1	0
NITAB004950.1	0.089965	0.0945981	21.2615	40.5497	0.212957	0.0637617	26.6465	28.6687	0.108326	0.0547626	21.5749	21.1307	0.118768	0.127237	15.1516	23.8801	Laccase-17	sp|Q9FJD5|LAC17_ARATH	Laccase	Solyc09g014240.3.1	lignin biosynthetic process [GO:0009809]; lignin catabolic process [GO:0046274]; phenylpropanoid metabolic process [GO:0009698]
NITAB005106.1	0.0639212	0.0478426	2.27957	4.3512	0.172337	0.163218	5.47163	5.15139	0.0427244	0.0788776	1.01796	2.17582	0.0456351	0.155329	1.34368	4.58338	Expansin-B3	sp|Q9M0I2|EXPB3_ARATH	expansin B3	Solyc07g054170.3.1	cell wall organization [GO:0071555]; sexual reproduction [GO:0019953]; syncytium formation [GO:0006949]
NITAB005111.1	0.261374	0.186191	2.83861	2.19767	0.199436	0.233471	1.82984	1.53705	0.332161	0.517277	3.05507	2.19273	0.467719	0.0495898	2.54912	1.78146	Ethylene-responsive transcription factor ERF054	sp|Q9M0J3|ERF54_ARATH	Ethylene-responsive transcription factor ERF053	Solyc07g054220.1.1	ethylene-activated signaling pathway [GO:0009873]; response to chitin [GO:0010200]
NITAB005134.1	0	0	0.953443	1.87215	0.017649	0.000883429	3.6833	5.58373	0.00205996	0	0.90497	1.44077	0	0.053311	2.11573	4.47498	#N/A	#N/A	#N/A	#N/A	#N/A
NITAB005135.1	0.0537647	0.0246282	6.61691	13.2465	0.124476	0.0409047	17.4354	28.774	0.0380801	0.0610755	4.61688	11.0115	0.0457084	0.0161619	9.75468	23.6387	#N/A	#N/A	Sl proline-rich protein	Solyc12g009650.2.1	#N/A
NITAB005232.1	0.0409256	0.0285051	6.84319	13.9004	0.0755879	0.0367268	9.24634	11.2494	0.0351204	0.0394341	5.2202	7.25064	0.0546918	0.00606685	4.33525	11.3175	Protein trichome birefringence-like 32	sp|Q9SRL3|TBL32_ARATH	trichome birefringence-like protein	Solyc09g005630.3.1	plant-type secondary cell wall biogenesis [GO:0009834]; xylan acetylation [GO:1990937]
NITAB005320.1	0.0757213	0.708395	0.0383985	1.02296	0.227095	0.18567	0.357936	1.77438	0.904824	0.954732	1.86087	0.188584	0.0577835	0.813093	1.17648	2.4085	#N/A	#N/A	#N/A	#N/A	#N/A
NITAB005430.1	1.27192	0.752893	4.81419	3.09445	0.851219	1.23225	3.03101	2.5321	3.43448	1.36764	4.05541	3.09454	3.20642	0.434817	4.78457	3.39938	#N/A	#N/A	Plant/T7H20-70 protein	Solyc09g011470.3.1	#N/A
NITAB005564.1	0.138378	0.104496	2.23336	3.42067	0.197186	0.440856	4.6716	4.11655	0.0347772	0.0285812	1.322	1.71496	0.0381949	0.393709	1.4048	3.71458	Glucan endo-1,3-beta-glucosidase 13	sp|Q9FJU9|E1313_ARATH	Glucan endo-1,3-beta-glucosidase, putative	Solyc07g049370.2.1	carbohydrate metabolic process [GO:0005975]; cell wall organization [GO:0071555]; defense response [GO:0006952]
NITAB005608.1	0	0.0236785	2.57955	4.2095	0.0251726	0.0220739	3.9208	3.7082	0.00257084	0.0121377	1.89122	2.47317	0.016707	0.016604	1.45604	2.77437	#N/A	#N/A	PAR1 protein	Solyc10g085010.2.1	#N/A
NITAB005609.1	0.0728016	0.088417	7.21992	15.4791	0.0803901	0.0453143	12.5993	12.1903	0.0649645	0.0613786	4.97338	6.21494	0.0969273	0.119539	3.95192	12.1458	Stamen-specific protein FIL1	sp|Q38737|FIL1_ANTMA	Lipid transfer protein	Solyc07g065110.1.1	0
NITAB005633.1	0.0850899	0.14777	2.36638	4.85287	0.172511	0.282011	3.47465	3.77832	0.110899	0.0898094	2.46796	2.0094	0.155903	0.197631	1.68149	2.62194	Beta-xylosidase/alpha-L-arabinofuranosidase 2	sp|A5JTQ3|XYL2_MEDSV	LEXYL1 protein	Solyc10g047030.3.1	xylan catabolic process [GO:0045493]
NITAB005705.1	1.60464	1.20435	4.86475	3.41644	1.53532	1.37232	3.18613	4.75307	1.48954	1.19125	4.50604	3.23425	1.93452	1.60971	5.5481	4.58511	#N/A	#N/A	senescence regulator	Solyc07g064650.2.1	#N/A
NITAB005737.1	1.19724	0.896845	5.65513	5.2457	0.723455	0.923427	5.08057	4.83143	1.6833	1.80666	5.86449	4.89833	2.10817	0.617407	7.76417	6.37848	#N/A	#N/A	Cleavage and polyadenylation specificity factor subunit 5	Solyc07g041000.3.1	#N/A
NITAB005793.1	1.48164	1.19787	2.26774	2.50859	1.3538	1.07644	2.26024	1.98438	1.74061	1.69165	2.9833	1.55898	2.02195	1.14494	3.74284	2.65299	#N/A	#N/A	Phosphatidylinositol N-acetyglucosaminlytransferase subunit P-like protein	Solyc08g081160.3.1	#N/A
NITAB005815.1	0.0583784	0.0461116	1.66784	2.69019	0.0270909	0.0341073	2.29866	1.93554	0.0386957	0.073384	0.850852	0.21301	0	0	0.281	0.293759	#N/A	#N/A	#N/A	#N/A	#N/A
NITAB005817.1	1.14379	1.23963	2.46759	1.32141	1.4931	1.22378	1.23388	1.09265	1.60227	0.863599	2.18452	2.19538	1.75844	0.731714	1.24456	0.786477	#N/A	#N/A	Wound-responsive family protein	Solyc07g054800.1.1	#N/A
NITAB005932.1	0.623265	1.00841	11.9028	10.2135	0.703712	1.72669	5.26802	7.75194	3.16341	2.48684	9.63277	11.4169	1.67902	0.447808	17.6056	9.26326	Uncharacterized acetyltransferase At3g50280	sp|Q9SND9|Y3028_ARATH	HXXXD-type acyl-transferase family protein	Solyc09g014280.1.1	0
NITAB006019.1	1.22284	1.43335	1.67303	2.11579	1.64804	1.76598	3.2266	2.67455	0.945848	1.57496	1.96978	2.23571	1.48126	1.04469	1.24236	0.925853	#N/A	#N/A	#N/A	#N/A	#N/A
NITAB006020.1	2.2087	1.5672	2.58278	3.86884	0.942669	2.11288	3.57432	3.27544	3.91849	2.74093	4.21179	4.11503	3.56555	0.92085	5.7375	3.51327	#N/A	#N/A	Serine/threonine-protein kinase	Solyc03g006730.2.1	#N/A
NITAB006037.1	3.67454	3.37706	7.50999	5.76995	4.54189	3.38394	5.80924	4.79527	3.55926	3.33148	7.2321	6.77126	3.65362	3.7492	7.71908	6.63021	Aldehyde oxidase GLOX	sp|Q3HRQ2|GLOX_VITPS	Polynucleotidyl transferase, Ribonuclease H fold	Solyc01g057740.2.1	defense response to fungus [GO:0050832]
NITAB006039.1	3.80594	3.42405	7.49225	5.56761	4.49672	3.14221	6.32368	4.58842	3.13985	2.8134	8.02402	6.6599	3.13232	3.73121	7.73488	6.41357	#N/A	#N/A	#N/A	#N/A	#N/A
NITAB006095.1	2.80268	2.10784	3.41439	3.1578	1.82175	3.949	2.89085	3.95356	3.16756	2.2981	2.20157	1.85291	1.97345	0.801922	2.89962	6.87044	Probable WRKY transcription factor 54	sp|Q93WU8|WRK54_ARATH	WRKY transcription factor 81	Solyc09g015770.3.1	brassinosteroid mediated signaling pathway [GO:0009742]; defense response to bacterium [GO:0042742]; defense response to fungus [GO:0050832]; ethylene-activated signaling pathway [GO:0009873]; negative regulation of leaf senescence [GO:1900056]; regulation of brassinosteroid mediated signaling pathway [GO:1900457]; regulation of defense response [GO:0031347]; regulation of ethylene-activated sign…
NITAB006159.1	8.12226	10.3985	21.1653	34.212	10.2344	15.179	36.6259	36.7552	4.97721	7.12476	12.8961	19.4798	5.39667	16.4623	10.5445	24.9698	Probable xyloglucan endotransglucosylase/hydrolase protein 5	sp|Q9XIW1|XTH5_ARATH	xyloglucan endotransglycosylase/hydrolase 16	Solyc07g052980.3.1	cell wall biogenesis [GO:0042546]; cell wall organization [GO:0071555]; xyloglucan metabolic process [GO:0010411]
NITAB006197.1	0.465998	0.588375	2.22119	5.62392	0.459923	0.669696	3.52111	6.36587	0.473775	0.647139	1.29988	3.39622	0.430216	0.516358	1.68125	4.82792	Cytokinin riboside 5'-monophosphate phosphoribohydrolase LOG4	sp|Q9LFH3|LOG4_ARATH	Cytokinin riboside 5'-monophosphate phosphoribohydrolase LOG	Solyc07g065180.3.1	cytokinin biosynthetic process [GO:0009691]
NITAB006331.1	0.406897	0.58289	105.849	200.614	0.943439	0.520015	172.343	165.338	0.393853	0.453685	86.4817	89.5591	0.547015	0.714927	62.5402	137.8	Sucrose synthase	sp|P10691|SUS1_SOLTU	Sucrose synthase	Solyc07g042520.3.1	sucrose metabolic process [GO:0005985]
NITAB006462.1	2.01598	1.50832	2.92673	3.10985	2.25122	2.49433	6.10952	4.90082	1.44224	0.573555	1.09213	1.30081	1.19268	2.85071	1.65166	4.62885	BTB/POZ domain-containing protein At1g03010	sp|Q9SA69|Y1301_ARATH	Phototropic-responsive NPH3 family protein	Solyc07g043130.3.1	pollen tube growth [GO:0009860]; protein ubiquitination [GO:0016567]
NITAB006480.1	0.0404421	0.0520138	1.83977	3.02851	0.0846497	0.249143	3.39039	4.14965	0.101028	0.0865572	0.528958	1.10299	0.0424309	0.198923	0.804003	3.51368	Peroxidase 49	sp|O23237|PER49_ARATH	Peroxidase	Solyc09g007520.3.1	hydrogen peroxide catabolic process [GO:0042744]; response to oxidative stress [GO:0006979]
NITAB006586.1	0	0.00892871	1.98928	3.63068	0.0150775	0.00362447	4.67139	4.09268	0.0116324	0.0172307	0.902596	1.45577	0.0258562	0.00514618	0.961518	3.54123	Probable pectate lyase 9	sp|Q9LRM5|PLY9_ARATH	Pectate lyase	Solyc09g008380.3.1	pectin catabolic process [GO:0045490]
NITAB006637.1	0.0512119	0.0910054	6.5104	9.82459	0.132235	0.141677	13.3256	11.343	0.053345	0.0589338	4.50485	5.89873	0.0386507	0.155523	4.8652	11.7768	#N/A	#N/A	Arabinogalactan-protein	Solyc07g053640.1.1	#N/A
NITAB006704.1	0.00584911	0	0.783225	4.02334	0.00204446	0.00107453	2.05184	7.31958	0.0306607	0.00263122	0.537236	3.36315	0.00930113	0.00539416	0.636611	4.25749	Cytochrome P450 94C1	sp|Q9ZUX1|C94C1_ARATH	Cytochrome P450, putative	Solyc10g083400.1.1	response to wounding [GO:0009611]
NITAB006720.1	0.14815	0.243293	2.272	4.93303	0.106124	0.274495	1.76078	4.35662	0.0819741	0.242649	1.95451	5.82174	0.17872	0.603405	1.86011	4.16131	#N/A	#N/A	#N/A	#N/A	#N/A
NITAB006823.1	2.32451	2.13063	4.51416	4.90338	2.2569	2.29272	4.38419	3.42761	3.15323	2.51275	4.42635	4.11069	3.30718	1.36909	5.4681	4.29578	Two pore calcium channel protein 1B	sp|Q75VR0|TPC1B_TOBAC	Two pore calcium channel protein 1	Solyc07g053970.3.1	defense response [GO:0006952]; regulation of ion transmembrane transport [GO:0034765]
NITAB006889.1	6.35267	4.88937	10.389	6.57876	5.1649	4.99621	9.21071	4.95369	6.84039	5.76647	13.5067	6.34238	8.12549	2.6102	8.93422	4.27852	Nuclear transcription factor Y subunit B-3	sp|O23310|NFYB3_ARATH	CCAAT-binding transcription factor	Solyc07g065500.2.1	positive regulation of transcription, DNA-templated [GO:0045893]
NITAB006981.1	0.0245922	0.0134759	3.89002	14.0987	0.0699951	0.0182657	8.23386	18.7264	0.0267787	0.01116	1.81089	10.5961	0.0120609	0.0267266	2.95753	17.2048	Organic cation/carnitine transporter 4	sp|Q9LHQ6|OCT4_ARATH	Organic cation transporter, putative	Solyc07g063930.3.1	cellular response to water deprivation [GO:0042631]; ion transport [GO:0006811]
NITAB007029.1	0	0.00477965	0.427995	0.208965	0.0360348	0.00698935	1.14101	0.852733	0	0	0.258229	2.94209	0	0	0.380437	1.36006	Non-specific lipid-transfer protein 2	sp|Q03461|NLTP2_TOBAC	Non-specific lipid-transfer protein	Solyc10g075100.2.1	lipid transport [GO:0006869]
NITAB007058.1	0.635382	0.664398	6.06334	5.67464	0.274606	0.734318	6.78187	9.60113	0.698781	0.261837	3.24244	11.4697	0.348658	0.68465	9.38784	7.17474	#N/A	#N/A	#N/A	#N/A	#N/A
NITAB007086.1	0.419448	0.322966	4.74133	8.75714	0.328247	0.418363	5.97524	6.6965	0.212076	0.264294	4.11577	4.21887	0.108983	0.460603	2.85599	5.65256	F-box protein At5g18160	sp|Q9FK54|FB260_ARATH	Transmembrane protein, putative	Solyc07g065940.1.1	0
NITAB007164.1	0.819263	0.447704	0.904662	0.871294	1.35336	1.66628	2.9821	4.68695	0.658451	0.482121	0.692834	0.407742	1.35693	1.74262	2.57056	2.8317	#N/A	#N/A	#N/A	#N/A	#N/A
NITAB007421.1	0.0477893	0.0405546	7.315	14.637	0.115158	0.0515937	9.00667	10.0989	0.0854543	0.0438112	7.34846	6.86071	0.101314	0.104226	5.52326	9.89579	Probable galacturonosyltransferase 12	sp|Q9FH36|GAUTC_ARATH	Hexosyltransferase	Solyc07g064050.3.1	cell wall organization [GO:0071555]; glucuronoxylan biosynthetic process [GO:0010417]; glucuronoxylan metabolic process [GO:0010413]; pectin biosynthetic process [GO:0045489]; xylan biosynthetic process [GO:0045492]
NITAB007425.1	0.0831659	0.0684828	4.74441	7.74455	0.0888233	0.0733585	5.36779	6.08315	0.0540609	0.0554704	4.21261	4.35471	0.0440117	0.0862739	2.91058	5.6589	#N/A	#N/A	Kinesin-like protein	Solyc07g064030.3.1	#N/A
NITAB007440.1	0.430142	0.423061	0.973045	2.59737	0.658384	0.682187	1.23507	1.58462	0.308523	0.286518	0.798165	1.39947	0.48191	0.435464	0.527107	1.8772	Chalcone--flavonone isomerase	sp|Q33DL3|CFI_TOBAC	#N/A	#N/A	flavonoid biosynthetic process [GO:0009813]
NITAB007460.1	0.499164	0.455606	5.39482	10.3468	0.660245	0.806931	7.49503	8.58339	0.310354	0.375393	4.17721	5.0654	0.367078	1.0803	3.4638	6.81917	#N/A	#N/A	Fiber protein Fb34	Solyc07g063340.3.1	#N/A
NITAB007530.1	5.32505	6.89355	5.59816	6.05339	4.07744	5.86738	4.33285	6.37106	6.67511	11.8103	5.88743	7.09128	9.68988	5.62043	7.77014	8.98087	Alanine--glyoxylate aminotransferase 2 homolog 3, mitochondrial	sp|Q9SR86|AGT23_ARATH	Alanine-glyoxylate aminotransferase, putative	Solyc10g076250.2.1	cellular response to nitrogen levels [GO:0043562]; photorespiration [GO:0009853]
NITAB007575.1	0.0133531	0.001487	2.86537	4.66597	0.025685	0.0121777	7.21014	6.36047	0.00418524	0.0111971	1.8905	2.92252	0.020114	0.0221769	2.32565	5.62331	Protein LIGHT-DEPENDENT SHORT HYPOCOTYLS 10	sp|Q9S7R3|LSH10_ARATH	LIGHT-DEPENDENT SHORT HYPOCOTYLS-like protein	Solyc07g062470.3.1	mRNA transcription [GO:0009299]; multicellular organism development [GO:0007275]; post-embryonic plant morphogenesis [GO:0090698]; response to light stimulus [GO:0009416]
NITAB007661.1	0.150534	0.236044	6.63529	13.28	0.355809	0.426785	9.56027	12.9519	0.190419	0.212136	5.40758	7.25694	0.213679	0.465963	4.81372	10.9458	Mannan endo-1,4-beta-mannosidase 5	sp|Q9M0H6|MAN5_ARATH	Mannan endo-1,4-beta-mannosidase 2	Solyc07g053920.3.1	mannan catabolic process [GO:0046355]; seed germination [GO:0009845]
NITAB007677.1	10.256	7.31088	57.4934	51.1162	6.77112	9.51792	37.7541	30.3752	12.4471	27.1476	52.4181	41.7548	15.4609	3.68694	66.7282	42.8918	9-cis-epoxycarotenoid dioxygenase NCED1, chloroplastic	sp|Q9M6E8|NCED1_PHAVU	notabilis	Solyc07g056570.1.1	abscisic acid biosynthetic process [GO:0009688]
NITAB007908.1	0.074752	0.0963155	6.58816	13.4769	0.111379	0.0421934	9.23504	11.0631	0.0523238	0.0324972	5.69112	7.34443	0.0522523	0.0547612	4.99386	9.7095	Cytochrome b561 and DOMON domain-containing protein At5g47530	sp|Q9FGK4|B561J_ARATH	Auxin-responsive family protein	Solyc07g048050.2.1	oxidation-reduction process [GO:0055114]
NITAB007922.1	0.375227	0.334504	0.720526	0.846655	0.624111	0.936989	2.5625	2.13642	0.29158	0.130135	0.593799	0.817737	0.77343	2.17596	2.58408	6.01325	#N/A	#N/A	#N/A	#N/A	#N/A
NITAB007973.1	0.896055	0.901772	1.90639	4.40932	0.86067	0.982468	3.03906	6.85395	0.774678	0.972186	1.01651	4.16265	0.83722	1.30076	1.62022	5.90525	Organic cation/carnitine transporter 4	sp|Q9LHQ6|OCT4_ARATH	Transporter-related family protein	Solyc07g042905.1.1	cellular response to water deprivation [GO:0042631]; ion transport [GO:0006811]
NITAB008047.1	0.482549	0.530351	3.84391	7.3137	0.492489	0.666853	4.5493	5.99303	0.493771	0.513894	3.56454	4.05375	0.412423	0.549206	2.59163	5.65634	#N/A	#N/A	Ectonucleotide pyrophosphatase/phosphodiesterase, putative	Solyc07g037950.1.1	#N/A
NITAB008049.1	498.865	498.622	1485.31	993.273	282.78	256.234	762.359	847.079	497.312	630.361	1976.56	1271.93	426.037	441.431	1603.9	674.267	#N/A	#N/A	#N/A	#N/A	#N/A
NITAB008050.1	1.79841	0.909569	3.36641	3.09632	0.769262	0.811046	2.63067	3.88798	1.25774	1.43475	6.06635	4.94243	1.11278	2.14963	5.44986	1.66972	#N/A	#N/A	#N/A	#N/A	#N/A
NITAB008051.1	2.48084	3.36166	48.1524	29.0849	1.60472	1.4106	9.6278	10.5058	1.79824	2.67819	19.1498	8.09259	1.83776	1.91841	7.41967	37.4453	#N/A	#N/A	#N/A	#N/A	#N/A
NITAB008052.1	0.182128	0.355268	52.2709	87.8921	0.504087	0.361219	111.055	110.51	0.325031	0.345526	31.7941	40.0125	0.353463	0.535318	28.5928	85.798	Protein RSI-1	sp|P47926|RSI1_SOLLC	Gibberellin-regulated family protein	Solyc11g011210.2.1	0
NITAB008084.1	5.53527	2.65894	4.49775	3.53726	4.91185	3.24122	3.35257	2.16637	5.2405	4.17745	3.92738	3.2071	6.18832	3.17447	5.87599	3.85246	#N/A	#N/A	Arginine N-methyltransferase family protein	Solyc01g096550.3.1	#N/A
NITAB008085.1	5.46989	2.7136	4.2879	3.5526	4.6241	3.15309	3.44313	2.34314	5.25388	3.99275	3.99578	3.17252	6.12965	3.24869	5.77756	3.80432	Aspartic proteinase PCS1	sp|Q9LZL3|PCS1L_ARATH	Eukaryotic aspartyl protease family protein	Solyc11g011440.1.1	programmed cell death [GO:0012501]; protein catabolic process [GO:0030163]; proteolysis [GO:0006508]
NITAB008237.1	0	0	0.604011	1.37849	0.00744493	0	1.01279	3.04969	0	0.00479081	0.23199	1.0417	0	0	0.463087	0.939843	#N/A	#N/A	CASP-like protein	Solyc11g012590.2.1	#N/A
NITAB008310.1	0.350988	0.378568	5.56202	8.86394	0.0797438	0.506736	2.2545	4.50454	0.793599	0.784415	2.87284	5.98148	0.788656	0	4.94721	7.51132	Subtilisin-like protease SBT3.5	sp|Q9MAP7|SBT35_ARATH	Avr9/Cf-9 rapidly elicited protein 75	Solyc11g010250.1.1	regulation of growth [GO:0040008]
NITAB008311.1	0.389714	0.340682	5.54391	8.8362	0.0398671	0.36172	2.67511	4.5376	0.696389	0.926387	2.6592	5.9104	0.696955	0.137488	5.26855	7.72674	#N/A	#N/A	#N/A	#N/A	#N/A
NITAB008314.1	1.25524	1.22861	1.26544	1.26925	1.21974	1.19496	1.96568	1.67123	1.62666	0.885535	1.22693	0.877111	0.319291	0.170589	0.287151	0.373106	#N/A	#N/A	#N/A	#N/A	#N/A
NITAB008318.1	6.29676	6.28195	19.7398	38.9824	4.60048	6.80145	24.5474	48.997	5.12578	7.26871	14.5935	28.7104	6.03265	5.70159	19.6165	47.938	Glutamine synthetase	sp|P12424|GLNA_NICPL	glutamine synthetase	Solyc11g011380.2.1	glutamine biosynthetic process [GO:0006542]
NITAB008329.1	1.22577	0.356961	39.2614	32.2201	0.436151	0.582052	25.8958	32.8661	1.55189	2.30308	36.6844	37.2261	3.88775	0.330268	48.5546	34.7152	#N/A	#N/A	Coiled-coil domain-containing protein 18, putative isoform 2	Solyc11g005930.2.1	#N/A
NITAB008371.1	0.036573	0.0204472	3.50754	6.14624	0.0541813	0.0972975	3.98463	4.20062	0.0149874	0.0169238	2.86333	3.58055	0.0136823	0.0528592	2.45171	3.24256	CRIB domain-containing protein RIC4	sp|Q9FFD5|RIC4_ARATH	ROP-interactive CRIB motif protein	Solyc11g008880.2.1	cellulose microfibril organization [GO:0010215]; establishment of vesicle localization [GO:0051650]; multicellular organism development [GO:0007275]; pollen tube growth [GO:0009860]; regulation of actin filament polymerization [GO:0030833]; regulation of exocytosis [GO:0017157]; regulation of growth [GO:0040008]
NITAB008372.1	0.8231	0.896312	11.8027	22.835	1.44482	1.88985	16.9925	25.6865	0.434887	0.682087	8.22314	13.5867	0.511417	2.2686	9.37675	21.6089	Methylenetetrahydrofolate reductase 1	sp|Q9SE94|MTHR1_MAIZE	Methylenetetrahydrofolate reductase	Solyc11g008870.2.1	methionine biosynthetic process [GO:0009086]; one-carbon metabolic process [GO:0006730]; tetrahydrofolate interconversion [GO:0035999]
NITAB008595.1	0.318745	0.39043	7.64724	14.0176	0.683979	0.732123	15.7556	19.919	0.40543	0.269663	5.3015	7.96474	0.287319	0.445848	5.98838	15.0368	Histone H2B	sp|P93354|H2B_TOBAC	Histone H2B	Solyc03g071620.1.1	0
NITAB008717.1	0.0422799	0.0452373	5.97794	11.159	0.0415351	0.0235436	7.66047	8.09124	0.0479045	0.0171704	5.33503	6.1401	0.0180435	0.0192151	3.67188	6.12275	Protein trichome birefringence-like 32	sp|Q9SRL3|TBL32_ARATH	trichome birefringence-like protein	Solyc03g096030.3.1	plant-type secondary cell wall biogenesis [GO:0009834]; xylan acetylation [GO:1990937]
NITAB008786.1	0.0250114	0.063174	0.766788	1.60797	0.0799342	0.0788859	1.48286	3.48987	0.0235277	0.0198755	0.306775	1.49321	0	0.222524	0.539911	2.27075	Cell wall / vacuolar inhibitor of fructosidase 2	sp|O49603|CVIF2_ARATH	Pectinesterase inhibitor	Solyc11g005820.1.1	negative regulation of catalytic activity [GO:0043086]; response to karrikin [GO:0080167]
NITAB009018.1	10.7702	7.79582	10.0962	18.676	7.35447	9.52429	16.9066	21.8241	12.4807	12.1854	7.51154	11.64	12.0855	5.83456	8.02273	23.9889	Calreticulin	sp|Q40401|CALR_NICPL	Calreticulin	Solyc04g048900.3.1	protein folding [GO:0006457]
NITAB009240.1	0.236233	0.372995	0.555549	0.888646	0.0570675	0.0132697	0.317374	0.197274	0.709512	0.517385	1.12088	1.34904	0.439196	0.271411	1.15818	1.81239	#N/A	#N/A	#N/A	#N/A	#N/A
NITAB009253.1	0	0	2.32349	3.22759	0.109554	0.0488101	5.0629	4.63499	0.0432652	0.0112247	1.76381	2.93071	0	0.122948	1.66763	3.21154	#N/A	#N/A	#N/A	#N/A	#N/A
NITAB009262.1	0.0785167	0.152219	9.14809	38.9377	0.299337	0.0929744	20.0342	56.1121	0.104629	0.0536027	4.46289	28.0215	0.116134	0.0949847	7.18065	40.6681	#N/A	#N/A	transmembrane protein	Solyc04g054340.1.1	#N/A
NITAB009335.1	1.24737	0.864895	3.21363	2.79119	1.18492	1.12538	2.41413	2.48765	1.89259	1.03717	3.44123	2.80403	1.25237	0.48381	3.39271	2.01248	Probable trehalose-phosphate phosphatase G	sp|Q9SUW0|TPPG_ARATH	Trehalose 6-phosphate phosphatase	Solyc04g054930.3.1	trehalose biosynthetic process [GO:0005992]
NITAB009383.1	3.82081	4.70102	8.11664	22.944	3.75393	4.37959	13.2922	30.2724	4.53734	4.82973	4.77466	18.8604	4.00006	3.73753	6.43966	23.2158	7-deoxyloganetic acid glucosyltransferase	sp|U3U992|UGT8_CATRO	Glycosyltransferase	Solyc05g052870.3.1	(-)-secologanin biosynthetic process [GO:1900994]
NITAB009416.1	0.579687	0.616078	0.761371	1.7793	0.617256	0.652385	2.01249	2.78505	0.263582	0.212568	0.330009	1.10765	0.304709	0.754069	0.432362	2.03053	Lysine histidine transporter 2	sp|Q9LRB5|LHT2_ARATH	proline transporter 3	Solyc05g052820.3.1	amino acid transmembrane transport [GO:0003333]
NITAB009421.1	0.0855582	0.0993555	7.78127	13.9768	0.160117	0.171981	11.5738	12.9609	0.109643	0.087527	6.99283	7.36956	0.0909237	0.158231	4.83801	10.6756	Methylenetetrahydrofolate reductase 1	sp|Q9SE94|MTHR1_MAIZE	Methylenetetrahydrofolate reductase	Solyc11g008870.2.1	methionine biosynthetic process [GO:0009086]; one-carbon metabolic process [GO:0006730]; tetrahydrofolate interconversion [GO:0035999]
NITAB009443.1	0.923745	0.702667	2.1664	1.85377	0.429236	1.02253	1.44015	1.30515	1.21599	1.42276	2.18947	2.15461	1.43118	1.02596	2.81048	3.20757	#N/A	#N/A	Lipase	Solyc03g005020.3.1	#N/A
NITAB009577.1	1.60284	1.59978	5.12735	3.43669	1.35969	1.29463	3.35456	3.64185	1.91312	1.88532	3.28458	3.01519	1.76841	0.736345	5.84599	3.11202	Probable carboxylesterase 120	sp|Q9LVB8|CXE20_ARATH	Gibberellin receptor GID1	Solyc06g035520.3.1	0
NITAB009585.1	0.430972	0.932114	45.1582	54.9546	0.503533	0.635518	45.6586	38.1917	0.590936	0.675079	48.572	34.3338	0.459437	0.618021	29.4996	24.5017	#N/A	#N/A	UDP-3-O-acyl N-acetylglycosamine deacetylase family protein	Solyc05g054090.3.1	#N/A
NITAB009593.1	2.84129	3.09618	10.0242	15.2347	3.07415	3.15658	19.1896	23.9097	2.47438	2.7698	5.43601	7.97813	2.70081	3.08568	6.73803	21.1803	Cysteine proteinase inhibitor 1	sp|Q6TPK4|CYT1_ACTDE	Cysteine proteinase inhibitor	Solyc05g054120.1.1	defense response [GO:0006952]
NITAB009709.1	0.087002	0.0745976	0.795281	0.361895	0.0544054	0.129038	1.08107	1.32508	0.200943	0.112046	0.933522	0.862947	0.264614	0.0497431	1.35432	1.91088	NAC transcription factor NAM-B2	sp|A0SPJ6|NAMB2_TRITD	NAC domain protein,	Solyc01g104900.3.1	regulation of transcription, DNA-templated [GO:0006355]
NITAB009768.1	0.0037687	0.0402685	1.66645	2.08315	0	0.00866337	0.743543	1.72852	0.0143261	0.103929	1.86763	2.86418	0.012013	0	3.60252	3.35138	#N/A	#N/A	#N/A	#N/A	#N/A
NITAB009793.1	6.08974	9.86842	10.3765	12.0002	5.76238	4.39359	16.8665	9.79863	4.72492	3.15357	4.15749	6.6531	5.56347	4.8963	3.59472	12.7017	#N/A	#N/A	#N/A	#N/A	#N/A
NITAB010099.1	3.28237	1.85646	16.6922	17.9979	1.57486	2.7457	7.77748	11.4873	6.49335	3.35063	10.2964	11.4482	4.77678	0.506238	14.2654	13.4675	Ethylene-responsive transcription factor 5	sp|Q40478|ERF5_TOBAC	Ethylene-responsive transcription factor	Solyc05g052040.1.1	defense response [GO:0006952]; ethylene-activated signaling pathway [GO:0009873]
NITAB010101.1	1.25229	1.17151	10.1048	11.4349	0.411303	0.979497	4.40419	7.56152	2.20441	1.17292	7.84413	8.62123	1.45572	0.367451	11.4079	9.97725	Ethylene-responsive transcription factor 1	sp|Q40476|ERF1_TOBAC	DNA-binding protein Pti4	Solyc05g052050.1.1	defense response [GO:0006952]; ethylene-activated signaling pathway [GO:0009873]
NITAB010185.1	0.0615741	0.137487	10.1475	17.2467	0.175176	0.0536965	20.0134	18.9109	0.121222	0.126264	7.09159	9.4829	0.0609201	0.100907	6.65852	17.2447	Expansin-A3	sp|O80932|EXPA3_ARATH	expansin 1	Solyc06g051800.3.1	plant-type cell wall organization [GO:0009664]; response to gibberellin [GO:0009739]; response to red light [GO:0010114]; syncytium formation [GO:0006949]
NITAB010418.1	1.31832	2.08168	1.66124	4.72431	1.16201	3.63615	2.97676	5.01171	1.75737	2.9773	1.02282	2.52791	1.47003	1.84353	1.57263	4.2672	Wound-induced protein 1	sp|P20144|WUN1_SOLTU	Wound-induced protein 1	Solyc06g048820.1.1	0
NITAB010425.1	0.977794	0.825037	22.1921	19.8354	1.59076	1.10237	16.5794	13.2805	0.963611	0.999743	20.3315	15.756	1.24042	0.962214	21.83	17.4444	#N/A	#N/A	High mobility group	Solyc06g050315.1.1	#N/A
NITAB010442.1	1.73568	1.76518	1.89207	1.56781	0.489874	0.859402	5.13948	3.34283	1.13939	1.47522	2.00709	1.22395	1.64066	1.15435	1.52715	2.51022	Phycobiliprotein ApcE	sp|P51263|APCE_PORPU	#N/A	#N/A	oxidation-reduction process [GO:0055114]; photosynthesis [GO:0015979]; protein-chromophore linkage [GO:0018298]
NITAB010624.1	21.0723	24.1844	97.2535	88.258	29.2372	22.3107	263.193	119.444	20.3951	12.2299	96.1242	118.137	18.2669	24.7711	35.036	133.653	#N/A	#N/A	#N/A	#N/A	#N/A
NITAB010650.1	0.756063	1.3712	0.508772	2.51746	1.14069	1.323	2.90161	3.99029	1.36865	2.168	1.13952	0.973693	1.72252	1.46246	2.04666	3.5539	#N/A	#N/A	#N/A	#N/A	#N/A
NITAB010682.1	16.1655	14.8147	47.621	52.6267	14.3553	18.2749	52.1998	46.5279	19.8989	15.8378	38.1967	34.0408	18.3936	13.5599	41.6456	42.4492	DNA-directed RNA polymerases II and IV subunit 5A	sp|O81098|RPB5A_ARATH	DNA-directed RNA polymerase II	Solyc05g051790.3.1	transcription by RNA polymerase I [GO:0006360]; transcription by RNA polymerase II [GO:0006366]; transcription by RNA polymerase III [GO:0006383]
NITAB010849.1	0.104893	0.127479	17.5674	28.7822	0.198106	0.0951082	35.1602	31.6496	0.0650352	0.0883738	11.6869	14.1873	0.0656692	0.19967	11.2162	27.2564	Protein trichome birefringence-like 37	sp|O22960|TBL37_ARATH	Trichome birefringence-like 36	Solyc11g006990.2.1	0
NITAB010871.1	1.72098	1.32713	3.64349	2.4387	0.117426	0.00381222	0.230341	0.10129	0.00296308	0.00924862	0.650304	0.0801317	0.0128374	0.0238771	0.0683269	0.0131155	#N/A	#N/A	#N/A	#N/A	#N/A
NITAB010886.1	0.166103	0.376098	0.364338	1.39444	0.282754	0.860142	1.41462	2.0825	0.130851	0.364703	0.913698	0.634941	0.226107	0.151319	0.91683	0.314285	#N/A	#N/A	#N/A	#N/A	#N/A
NITAB010891.1	2.57878	3.89279	2.91441	3.53638	3.5765	1.40594	3.27937	1.63006	4.12633	2.48042	5.14161	3.71596	5.04299	0.492177	3.79389	6.68539	#N/A	#N/A	glycine-rich protein	Solyc05g052090.1.1	#N/A
NITAB010940.1	0.398454	0.556224	2.78368	2.10049	0.604834	0.65681	3.12709	1.26572	0.668872	0.765109	1.43625	2.90778	0.685098	1.00053	3.67095	3.14108	#N/A	#N/A	#N/A	#N/A	#N/A
NITAB010977.1	0	0.00482654	2.98304	1.33691	0.0194352	0.000898938	1.83013	2.24277	0.0392615	0	3.78475	5.33151	0	0	4.28483	4.10281	Photosystem II protein D1	sp|P24725|PSBA_GALSU	Xaa-Pro aminopeptidase 1	Solyc01g066290.2.1	photosynthetic electron transport in photosystem II [GO:0009772]; protein-chromophore linkage [GO:0018298]; response to herbicide [GO:0009635]
NITAB010988.1	0	0.0031184	0.00670527	0.00874324	0.0871265	0.00456008	0.0140833	0.0115587	0.901231	0.91807	1.09644	2.22159	0.0394916	0.0413534	0.088181	0.0170891	#N/A	#N/A	#N/A	#N/A	#N/A
NITAB010989.1	5.81387	6.70219	4.80182	10.2802	7.10339	6.6877	10.5337	10.1456	6.33577	6.47743	7.33293	8.57284	6.72903	6.13484	7.97754	12.8059	#N/A	#N/A	#N/A	#N/A	#N/A
NITAB011025.1	2.562	2.60094	57.1608	112.834	2.82367	2.76005	79.8613	92.3258	3.47284	3.16668	46.7736	52.8048	3.54077	2.38735	36.2445	70.517	UDP-glucuronic acid decarboxylase 6	sp|Q9ZV36|UXS6_ARATH	UDP-glucuronate decarboxylase 1	Solyc04g011400.3.1	D-xylose metabolic process [GO:0042732]; UDP-D-xylose biosynthetic process [GO:0033320]
NITAB011060.1	0.0150856	0.0191263	6.09413	8.07177	0.065858	0.0268401	8.47804	10.6901	0.0157911	0.0191221	3.5999	4.44295	0.0185332	0.0252487	3.93693	8.13221	#N/A	#N/A	transmembrane protein	Solyc05g055680.3.1	#N/A
NITAB011194.1	0.057681	0.0318681	0.902243	0.804031	0.0969991	0.0166828	0.287789	0.737607	0.263339	0.0723521	1.49921	1.52651	0.057262	0.0236071	2.19419	3.65168	17.2 kDa class II heat shock protein	sp|Q01544|HSP21_IPONI	Receptor protein kinase, putative	Solyc02g081050.3.1	0
NITAB011200.1	5.50007	5.0616	6.97777	11.9919	6.90932	7.32155	10.5644	13.6927	3.56756	4.4046	4.43671	7.62599	3.67784	9.37278	5.01846	10.9271	Probable mannose-1-phosphate guanylyltransferase 2	sp|Q9M2S0|GMPP2_ARATH	pollen-specific kinase partner protein	Solyc03g096730.3.1	GDP-mannose biosynthetic process [GO:0009298]
NITAB011370.1	0	0	0.843104	9.88366	0.009019	0.000395019	2.53965	13.4938	0.0102233	0.00580372	0.521109	6.2099	0.0217539	0	1.26851	8.54843	#N/A	#N/A	Extensin-like protein	Solyc05g053960.3.1	#N/A
NITAB011416.1	19.2254	18.1692	29.768	59.202	18.7036	18.0786	42.2911	45.1423	29.0322	19.2096	27.0561	30.7187	27.2066	10.8393	21.7556	39.1087	Tubulin beta-1 chain	sp|P37392|TBB1_LUPAL	Tubulin beta chain	Solyc06g035970.3.1	microtubule-based process [GO:0007017]
NITAB011507.1	0	0.012497	1.45563	4.80851	0.0223535	0.0128595	4.62774	4.70037	0.0289485	0.0234392	1.18546	1.93474	0	0.0415641	0.838636	3.31998	#N/A	#N/A	WRKY transcription factor 13	Solyc04g051540.3.1	#N/A
NITAB011530.1	97.4377	152.475	314.433	384.953	115.834	109.97	884.986	406.633	107.013	91.5355	262.66	333.276	114.513	128.737	277.219	470.563	#N/A	#N/A	#N/A	#N/A	#N/A
NITAB011534.1	0.245056	0.148047	5.18763	11.3622	0.205764	0.342703	13.7603	16.3587	0.099608	0.0396845	2.98279	4.98961	0.0547419	0.25251	3.77424	13.2748	Probable 5-epi-aristolochene synthase 4	sp|Q84LG0|5EAS4_NICAT	Transcriptional corepressor LEUNIG	Solyc03g006380.3.1	defense response [GO:0006952]; terpenoid biosynthetic process [GO:0016114]
NITAB011556.1	0.0100917	0.00815419	3.02135	5.80037	0.0209965	0.00458098	7.65547	6.85571	0.029697	0.00857825	2.12175	3.76088	0	0.0148773	2.23814	4.35865	#N/A	#N/A	transmembrane protein, putative	Solyc07g052910.3.1	#N/A
NITAB011589.1	0.00842175	0	0	0.0208224	0.0140922	0.0044967	0.0127289	0.0313934	1.11592	1.22999	1.46842	2.87813	0.0241496	0.167576	0	0.0207384	#N/A	#N/A	#N/A	#N/A	#N/A
NITAB011595.1	0.694723	0.251795	0.711952	0.51545	2.13048	1.48684	0.239466	0.755099	0.41644	1.97875	1.45061	2.48194	0	0.0329453	0	4.87291	#N/A	#N/A	#N/A	#N/A	#N/A
NITAB011622.1	9.21393	4.19255	3.66065	3.21844	6.68516	7.92548	8.73063	6.45156	7.59485	8.66277	4.98222	6.35892	5.90892	6.04264	2.604	4.59442	#N/A	#N/A	Cytochrome P450	Solyc07g062510.2.1	#N/A
NITAB011739.1	1.72354	1.60632	2.29009	4.30323	1.54297	1.01098	2.89901	2.60236	0.819009	2.2157	1.3121	1.55122	3.8187	2.83182	0.83739	2.99202	#N/A	#N/A	Chalcone synthase	Solyc12g098090.1.1	#N/A
NITAB011819.1	0	0.01297	0.26379	0.346451	0.00570489	0.0123334	2.84069	2.51639	0.0165954	0.00612046	0.447772	0.856029	0	0.00529808	0.51697	0.491287	#N/A	#N/A	#N/A	#N/A	#N/A
NITAB011822.1	1.95359	1.55192	14.1246	14.2719	1.83776	1.81631	16.9768	18.4282	1.48516	0.852873	8.24174	23.0997	1.66206	2.73602	17.2278	21.5582	#N/A	#N/A	#N/A	#N/A	#N/A
NITAB011836.1	0.0470403	0.0280375	2.35989	3.64939	0.00229553	0.030145	3.7626	4.92759	0.0121802	0.104947	1.16184	2.09058	0.110894	0.0561074	1.35157	3.19465	Arabinogalactan peptide 15	sp|Q9LYF6|AGP15_ARATH	ATP synthase subunit beta, chloroplastic	Solyc05g053060.1.1	0
NITAB011906.1	1.20159	0.783633	3.01017	5.55288	0.486894	0.783676	5.32916	8.90539	1.4442	0.761223	2.21584	2.47018	1.2079	0.541705	2.50493	6.45856	Basic endochitinase	sp|P29061|CHIB_TOBAC	Acidic endochitinase	Solyc05g050130.3.1	chitin catabolic process [GO:0006032]; polysaccharide catabolic process [GO:0000272]
NITAB011917.1	0.0954606	0.0597565	3.34513	5.32852	0.167798	0.124802	7.53614	7.6096	0.0465978	0.0595551	1.24282	2.13139	0.0719529	0.1645	1.20547	7.83359	Probable polygalacturonase	sp|A7PZL3|PGLR_VITVI	Pectin lyase-like superfamily protein	Solyc05g049980.3.1	carbohydrate metabolic process [GO:0005975]
NITAB012009.1	0.50707	0.378487	2.92188	6.20103	0.277201	0.750924	1.94582	3.77527	0.692041	0.723535	1.8391	2.7403	0.511823	0.293828	2.79826	5.26743	#N/A	#N/A	HTH-type transcriptional regulator	Solyc02g089990.1.1	#N/A
NITAB012021.1	0.904524	0.761396	45.1566	60.9173	1.93346	1.35494	51.4241	52.4468	0.570709	0.479686	44.3807	37.1702	1.00993	1.42457	28.0979	49.0301	Cysteine protease XCP1	sp|O65493|XCP1_ARATH	Cysteine protease, putative	Solyc12g094700.2.1	programmed cell death involved in cell development [GO:0010623]; proteolysis involved in cellular protein catabolic process [GO:0051603]
NITAB012063.1	0.356269	0.196585	5.52688	5.09501	0.249122	0.478509	2.39538	2.91562	0.716124	0.830001	3.93733	3.63567	0.752536	0.231127	4.91459	3.73551	F-box protein At4g05010	sp|Q9S9T6|FB220_ARATH	F-box family protein	Solyc10g005480.3.1	0
NITAB012119.1	0.00944368	0.00206647	1.89319	7.7601	0.0101696	0.00586557	4.17314	9.84327	0.00923791	0.0120509	0.842552	4.62044	0.0104335	0.00536635	1.56645	7.32928	Cytochrome P450 94C1	sp|Q9ZUX1|C94C1_ARATH	Cytochrome P450, putative	Solyc10g083400.1.1	response to wounding [GO:0009611]
NITAB012213.1	0.169208	0.11331	19.7229	11.3826	0.0947587	0.297841	9.04439	9.63874	0.214599	0.180062	15.6442	21.3855	0.30489	0.0616666	18.6155	12.5572	Peroxidase 59	sp|Q39034|PER59_ARATH	Peroxidase	Solyc04g071890.3.1	hydrogen peroxide catabolic process [GO:0042744]; response to oxidative stress [GO:0006979]
NITAB012215.1	0.189793	0.0392421	0.0104197	1.74256	0.144225	0.047158	0.80585	1.88655	0.0548177	0.0665407	1.97114	3.58873	0.0530031	0.0487218	0.68585	2.73059	Serine carboxypeptidase 3	sp|P11515|CBP3_WHEAT	#N/A	#N/A	0
NITAB012216.1	2.74103	2.82161	14.2814	7.83635	3.34572	3.27811	8.06279	9.17571	3.75477	4.05947	11.5524	9.04599	4.0878	3.14951	11.4815	8.43802	Peroxidase 49	sp|O23237|PER49_ARATH	Peroxidase	Solyc04g071890.3.1	hydrogen peroxide catabolic process [GO:0042744]; response to oxidative stress [GO:0006979]
NITAB012316.1	0.935847	1.08842	3.42947	9.5173	0.91045	1.02225	5.19244	11.3367	0.817321	1.16489	2.27173	6.69203	0.897407	0.839676	3.26547	9.63039	Ribose-phosphate pyrophosphokinase 3, mitochondrial	sp|Q9XGA0|KPRS3_SPIOL	Ribose-phosphate pyrophosphokinase, putative	Solyc10g007760.3.1	nucleoside metabolic process [GO:0009116]; nucleotide biosynthetic process [GO:0009165]
NITAB012452.1	0.0178516	0.0386167	8.80455	4.5193	0.0755064	0.0272815	5.11076	4.58092	0.223208	0.031059	10.5198	6.06197	0.193053	0.0629148	5.17576	3.52692	Alcohol dehydrogenase 1	sp|P14673|ADH1_SOLTU	Alcohol dehydrogenase	Solyc06g059740.3.1	0
NITAB012454.1	0.0452934	0.0212814	8.80331	4.12107	0.0198622	0.0337633	4.53067	3.60326	0.104436	0.0533556	8.99865	5.29348	0.26241	0.00571704	4.02576	2.76336	Alcohol dehydrogenase 3	sp|P14675|ADH3_SOLTU	Alcohol dehydrogenase	Solyc06g059740.3.1	0
NITAB012459.1	0.967358	1.36402	10.1426	15.9848	1.39242	1.57878	11.6659	12.1842	0.86652	0.80539	10.1807	7.39092	0.919436	1.74023	6.65056	9.48116	Probable beta-D-xylosidase 5	sp|Q9LJN4|BXL5_ARATH	Beta-D-xylosidase	Solyc04g072850.3.1	arabinan catabolic process [GO:0031222]; xylan catabolic process [GO:0045493]
NITAB012521.1	0.195785	0.208011	2.75823	5.9344	0.158806	0.301518	1.5888	3.00956	0.246052	0.554247	1.39406	3.63069	0.209903	0.201571	1.96568	5.56634	#N/A	#N/A	dihydrofolate reductase	Solyc04g074950.3.1	#N/A
NITAB012522.1	0.067392	0.160694	1.30331	3.87231	0.161352	0.232943	0.943579	2.11854	0.0882108	0.509564	0.774232	2.50546	0.125006	0.219861	0.961256	3.45219	Protein TIC 214	sp|Q9MUM0|TI214_MESVI	#N/A	#N/A	protein transport [GO:0015031]
NITAB012546.1	3.34512	4.31364	17.2773	37.7661	4.3455	5.62415	32.6802	38.1392	2.59185	3.42102	12.5269	15.8217	2.69135	6.42296	10.1587	27.4944	Tubulin beta-1 chain	sp|P46263|TBB1_SOLTU	beta-tubulin	Solyc04g081490.3.1	microtubule-based process [GO:0007017]
NITAB012557.1	0.384631	0.26646	3.17663	2.75611	0.485096	0.71554	4.90739	5.19715	0.334026	0.373534	0.790092	1.55312	0.410436	0.764585	1.46192	5.71929	Polygalacturonase	sp|P43212|PGLR2_CRYJA	Pectin lyase-like superfamily protein	Solyc04g008230.3.1	carbohydrate metabolic process [GO:0005975]; cell wall organization [GO:0071555]; fruit ripening [GO:0009835]
NITAB012641.1	2.89479	4.01665	0.79443	4.52049	4.0352	2.66224	4.19774	3.9706	3.45421	2.25982	1.81343	0.766458	3.55015	2.59311	1.65673	4.90007	#N/A	#N/A	#N/A	#N/A	#N/A
NITAB012654.1	2.85962	2.26993	4.02849	3.83341	2.38923	1.98335	3.2555	2.42554	3.66205	2.54627	4.06341	2.90002	3.82417	1.41569	5.37201	2.9881	#N/A	#N/A	RING/U-box superfamily protein	Solyc06g072790.3.1	#N/A
NITAB012760.1	0.0975675	0.0554311	7.28349	11.4166	0.0777259	0.0280847	7.64154	8.99157	0.00838666	0.025349	5.53988	5.87566	0.0228338	0.0108332	3.61089	7.97621	Nectarin-1	sp|Q9SPV5|NEC1_NICPL	Germin-like protein	Solyc07g065330.3.1	0
NITAB012765.1	1.91852	1.67216	4.41676	5.80802	2.75649	2.68145	7.96417	8.86811	1.46284	1.11187	2.47666	3.20648	1.30648	2.36171	3.15094	8.25861	ABC transporter C family MRP4	sp|A7KVC2|AB4C_MAIZE	ABC subfamily C transporter	Solyc07g065320.3.1	transmembrane transport [GO:0055085]
NITAB012780.1	3.29713	1.86749	21.7851	19.4669	1.26118	2.56928	9.69229	12.3279	5.4792	5.04587	14.0548	15.9038	5.10479	0.545589	22.598	18.7763	Zinc finger protein AZF1	sp|Q9SSW1|AZF1_ARATH	C2H2-type zinc finger protein	Solyc04g077980.1.1	abscisic acid-activated signaling pathway [GO:0009738]; hyperosmotic salinity response [GO:0042538]; negative regulation of transcription, DNA-templated [GO:0045892]; response to chitin [GO:0010200]; response to cold [GO:0009409]
NITAB012785.1	0.308996	0.39501	3.19507	5.96083	0.400539	0.435021	4.23707	5.37387	0.402298	0.282495	2.68615	2.82775	0.281257	0.318475	2.07611	3.97172	#N/A	#N/A	QWRF motif protein	Solyc04g078000.3.1	#N/A
NITAB012827.1	0.588839	0.721034	4.40528	5.41593	0.806896	0.755302	5.08222	2.69759	1.28382	1.16014	3.62754	5.00482	0.94238	1.17317	5.65819	4.73073	#N/A	#N/A	#N/A	#N/A	#N/A
NITAB012855.1	5.22399	3.924	12.3496	8.45851	3.04818	2.2963	7.03049	8.38071	3.88473	6.17389	21.5429	12.6681	3.53526	5.40839	17.1874	4.3292	#N/A	#N/A	#N/A	#N/A	#N/A
NITAB012858.1	87.8676	76.2447	514.533	477.099	39.7945	32.0214	198.66	225.263	69.739	89.4503	731.546	260.194	50.0233	94.0128	252.957	460.615	#N/A	#N/A	#N/A	#N/A	#N/A
NITAB012942.1	0.0963014	0.240936	15.8107	56.1685	0.146122	0.401107	21.6038	65.0619	0.085803	0.193767	10.5399	43.5642	0.130333	0.427027	16.4894	55.7347	Ornithine decarboxylase	sp|P50134|DCOR_DATST	ornithine decarboxylase	Solyc04g082030.1.1	putrescine biosynthetic process from ornithine [GO:0033387]
NITAB012943.1	0.111031	0.293369	15.468	56.541	0.185956	0.347296	22.79	66.2575	0.152326	0.114482	10.7523	42.9537	0.0991604	0.485822	16.7322	55.1387	#N/A	#N/A	#N/A	#N/A	#N/A
NITAB013017.1	3.30617	1.90681	9.103	7.00666	2.68146	2.84933	8.09815	6.36994	2.31167	5.71688	8.62448	7.73291	4.43891	2.71078	10.203	7.63052	#N/A	#N/A	Transducin/WD40 repeat-like superfamily protein	Solyc04g072895.1.1	#N/A
NITAB013064.1	0.144891	0.599588	1.36303	3.458	0.139384	0.138453	4.74873	5.51099	0.183178	0.315217	0.669337	1.74396	0.187544	0.226665	0.696937	4.63265	Aspartyl protease 25	sp|Q6F4N5|AP25_ORYSJ	Aspartic proteinase nepenthesin-1	Solyc04g076190.1.1	protein catabolic process [GO:0030163]; proteolysis [GO:0006508]; regulation of programmed cell death [GO:0043067]; systemic acquired resistance [GO:0009627]
NITAB013129.1	0.245569	0.216839	2.08604	4.22397	0.16894	0.37736	3.51105	5.71283	0.190049	0.332453	1.44793	3.18922	0.202476	0.190212	1.75256	4.68026	Phosphatidylinositol/phosphatidylcholine transfer protein SFH10	sp|Q9SI13|SFH10_ARATH	Sec14p-like phosphatidylinositol transfer family protein	Solyc04g072810.3.1	protein transport [GO:0015031]
NITAB013139.1	21.0682	9.00188	12.7832	8.6686	16.5546	10.865	10.1206	6.6703	27.9262	20.1947	20.7572	20.79	28.5058	7.39441	14.3856	12.3433	Heavy metal-associated isoprenylated plant protein 24	sp|O81464|HIP24_ARATH	Heavy metal transport/detoxification superfamily protein	Solyc04g072700.3.1	metal ion transport [GO:0030001]
NITAB013193.1	1.27368	0.967228	36.2584	25.9825	1.14938	1.07068	26.2134	20.6825	1.24184	1.30827	34.498	25.7367	1.44459	1.67329	32.5348	24.2498	Abscisic stress-ripening protein 2	sp|P37219|ASR2_SOLLC	Abscisic acid stress ripening 5	Solyc04g071600.3.1	0
NITAB013194.1	83.1501	59.3799	15.6991	9.51333	59.8737	52.8123	12.5749	8.32335	141.728	79.7002	14.7781	16.2161	136.274	26.5094	19.1513	14.5367	#N/A	#N/A	ASR4	Solyc04g071615.1.1	#N/A
NITAB013218.1	0.251304	0.156058	0.116538	1.91874	0.401736	0.72984	0.423947	0.684436	0.31177	0.218183	0.0694385	0	0.15845	0.784073	0	0.788149	#N/A	#N/A	#N/A	#N/A	#N/A
NITAB013238.1	1.23367	1.27429	17.1251	17.6707	1.56667	1.48252	13.2885	8.88318	1.40161	1.43116	15.7169	8.15641	2.06477	2.45324	25.3004	16.311	Alcohol dehydrogenase 1	sp|P25141|ADH1_PETHY	Alcohol dehydrogenase	Solyc04g064710.3.1	0
NITAB013246.1	3495.99	5122.17	9362.14	9084.99	3036.63	3453.34	15317.5	7348.67	3701.48	2627.63	5639.77	6465.59	3474.88	3780.37	4718.5	12204.8	#N/A	#N/A	#N/A	#N/A	#N/A
NITAB013267.1	1.40519	1.57161	5.9066	10.1752	1.86427	2.18074	7.16869	8.56019	1.09112	1.24267	5.43975	5.32715	1.14681	3.41489	3.94921	7.21169	#N/A	#N/A	Kinase family protein	Solyc04g057930.3.1	#N/A
NITAB013441.1	33.434	21.8559	3.07558	1.94469	34.6133	27.9784	2.69797	2.84035	22.7899	25.4423	3.09377	2.24054	36.2954	29.2877	4.04718	3.35408	Probable zinc metalloprotease EGY3, chloroplastic	sp|A2XLM6|EGY3_ORYSI	Sterol regulatory element-binding protein site 2 protease, putative	Solyc01g106820.3.1	0
NITAB013455.1	1.35838	2.28541	4.56566	10.1188	1.33581	1.82743	6.65676	11.2954	1.30264	1.8087	3.24306	6.66118	1.94136	1.54457	3.6977	9.879	LRR receptor kinase SERL2	sp|Q9FP13|SERL2_ORYSJ	Receptor-like kinase	Solyc04g039730.3.1	defense response [GO:0006952]; protein phosphorylation [GO:0006468]
NITAB013491.1	2.99488	1.65624	12.3975	20.8816	1.99104	3.11604	5.39697	10.8241	3.69061	6.60268	6.18693	10.0884	3.51569	1.22132	7.57957	16.6222	#N/A	#N/A	Nodulin-related protein 1, putative	Solyc04g005480.1.1	#N/A
NITAB013530.1	1.0276	0.795667	4.45708	3.84151	0.796031	0.885642	4.00043	3.20693	0.910859	1.2785	5.27819	3.51013	1.18065	0.815259	3.73758	3.45442	DIS3-like exonuclease 2	sp|P0DM58|DI3L2_ARATH	DIS3-like exonuclease 2	Solyc11g013030.2.1	nuclear-transcribed mRNA catabolic process, exonucleolytic [GO:0000291]; nuclear-transcribed mRNA catabolic process, exonucleolytic, 3'-5' [GO:0034427]; polyuridylation-dependent mRNA catabolic process [GO:1990074]
NITAB013573.1	3.81377	3.55649	8.75369	29.7039	4.64509	4.14813	15.1394	41.1158	2.86326	3.6694	5.35107	17.9014	3.11505	4.25774	8.00567	29.1993	L-ascorbate peroxidase, cytosolic	sp|P48534|APX1_PEA	ascorbate peroxidase 6	Solyc11g018550.3.1	hydrogen peroxide catabolic process [GO:0042744]; response to oxidative stress [GO:0006979]
NITAB013583.1	1.65135	1.85196	2.74721	3.84222	2.16555	2.37728	7.23618	6.68171	1.60527	1.4668	1.27165	1.99079	1.81659	3.29394	2.12651	5.51485	WAT1-related protein At2g39510	sp|O80638|WTR14_ARATH	WAT1-related protein	Solyc11g012930.2.1	L-glutamate import across plasma membrane [GO:0098712]; seed development [GO:0048316]
NITAB013624.1	3.09654	4.68516	1.44287	1.59044	5.72554	3.97694	0.985604	0.518585	4.78936	2.63696	1.69968	1.80144	4.31627	2.21195	2.21526	2.45649	#N/A	#N/A	Protein TolB	Solyc11g005080.1.1	#N/A
NITAB013646.1	1.03336	0.601713	1.65276	0.992676	1.09326	1.12009	2.74081	3.14016	0.214017	0.18351	1.26064	0.506168	0.946901	1.0925	2.21884	3.28366	#N/A	#N/A	#N/A	#N/A	#N/A
NITAB013663.1	0.0462411	0.0430154	3.61544	36.3965	0.107699	0.037723	10.5918	58.1626	0.0230426	0.057157	1.13907	23.344	0.0546567	0.0912193	2.82951	41.0752	Beta-glucosidase 47	sp|Q9SVS1|BGL47_ARATH	Beta-glucosidase, putative	Solyc02g080310.2.1	carbohydrate metabolic process [GO:0005975]
NITAB013664.1	0.15765	0.141614	27.871	185.476	0.502953	0.0798971	77.596	299.132	0.118666	0.180837	11.151	132.384	0.229715	0.204703	19.125	205.621	Isoflavone reductase homolog A622	sp|P52579|IFRH_TOBAC	Phenylcoumaran benzylic ether reductase 3	Solyc03g033970.1.1	secondary metabolite biosynthetic process [GO:0044550]
NITAB013665.1	0.0825816	0.0379865	14.0995	90.4129	0.184817	0.0527399	35.1241	124.266	0.0529214	0.0796069	4.9126	60.1675	0.0771846	0.0843915	10.1799	99.1529	Protein DETOXIFICATION 38	sp|F4JKB9|DTX38_ARATH	Protein DETOXIFICATION	Solyc02g080480.3.1	drug transmembrane transport [GO:0006855]
NITAB013666.1	0	0.0910718	0.221651	5.42899	0	0.0581464	2.96975	16.0343	0.0473334	0.0646182	0.425044	6.38346	0.0378525	0.0263563	1.82467	6.24347	#N/A	#N/A	#N/A	#N/A	#N/A
NITAB013691.1	0.15515	0.0564943	2.90161	4.31098	0.186455	0.28203	10.2804	7.32195	0.389016	0	0.350123	1.18053	0	0.0954139	0.459665	5.02711	Subtilisin-like protease SBT1.3	sp|Q9FLI4|SBT13_ARATH	serine protease SBT1	Solyc04g078110.1.1	0
NITAB013713.1	2.20475	1.92352	3.759	2.87328	1.31159	2.57668	2.43524	2.56885	3.33121	3.7008	4.45041	3.09724	3.18681	0.646336	5.90082	2.5187	Isoflavone 2'-hydroxylase	sp|P93147|C81E1_GLYEC	Cytochrome P450	Solyc04g078290.3.1	0
NITAB013731.1	1.63805	0.921683	5.31222	4.73866	1.60492	1.21343	3.54444	2.98151	3.35588	2.2795	6.0139	4.46083	3.85372	0.709378	7.62657	5.35718	Phenylalanine ammonia-lyase	sp|P45735|PALY_VITVI	Carbohydrate esterase plant-like protein	Solyc04g078440.3.1	cinnamic acid biosynthetic process [GO:0009800]; L-phenylalanine catabolic process [GO:0006559]
NITAB013732.1	0.796801	1.08416	4.72227	14.2075	1.19078	1.07938	6.89812	17.0365	0.794	1.02124	3.15664	10.9808	1.04615	0.987068	4.23831	16.7074	Isoaspartyl peptidase/L-asparaginase	sp|P30364|ASPG_LUPAN	L-asparaginase	Solyc04g078460.3.1	0
NITAB013753.1	2.34832	1.69798	5.60238	4.34757	2.22399	3.11473	4.93016	4.17125	5.12306	3.5091	6.12521	4.31205	4.48482	1.41352	6.79825	4.23803	Probable disease resistance protein At5g04720	sp|Q9LZ25|DRL30_ARATH	Disease resistance protein	Solyc04g079420.3.1	defense response to bacterium [GO:0042742]
NITAB013777.1	0.210845	0.229409	6.43503	13.7983	0.125472	0.311495	8.7643	9.70977	0.239642	0.347277	7.01132	7.24573	0.234388	0.156691	4.87837	7.48323	Probable galacturonosyltransferase-like 2	sp|Q9S7G2|GATL2_ARATH	Hexosyltransferase	Solyc04g079860.1.1	cell wall organization [GO:0071555]; pectin biosynthetic process [GO:0045489]
NITAB013800.1	0.00707114	0.0087134	0.648421	0.68098	0.00677587	0.000395697	0.800336	0.816125	0.00322937	0.0043199	0.464462	2.00656	0	0.0059592	0.246434	1.42708	S-type anion channel SLAH4	sp|A8MRV9|SLAH4_ARATH	S-type anion channel SLAH1	Solyc04g080990.2.1	cellular ion homeostasis [GO:0006873]
NITAB013814.1	0.0808732	0.0695547	0.746875	0.715958	0.110029	0.105152	1.06905	0.265964	0.572021	0.576958	1.15968	1.01721	1.05353	0.121146	2.54832	1.8283	#N/A	#N/A	#N/A	#N/A	#N/A
NITAB013824.1	2.63756	2.18289	10.0588	17.9166	1.4596	4.35442	4.62941	13.5458	2.9388	4.43856	3.10671	10.818	2.38481	2.17195	8.37372	18.5024	#N/A	#N/A	#N/A	#N/A	#N/A
NITAB013845.1	0.17026	0.557344	11.6374	16.4366	0.133558	0.544242	8.35661	25.1501	0.0936131	0.101119	3.37419	10.4221	0.03705	0.11966	5.55725	15.0204	Acetylajmalan esterase	sp|Q3MKY2|AAE_RAUSE	GDSL esterase/lipase	Solyc12g017460.1.1	alkaloid metabolic process [GO:0009820]
NITAB013866.1	0.254139	0.244266	2.69188	4.57784	0.337756	0.23619	5.41313	4.39663	0.110883	0.102492	1.36729	2.03583	0.084692	0.234308	1.3988	3.98916	#N/A	#N/A	#N/A	#N/A	#N/A
NITAB013949.1	0.0305868	0.0685632	4.48988	8.74793	0.244145	0.21227	9.68558	11.1707	0.0192206	0.0452198	2.07882	3.7562	0.0446801	0.282572	2.32896	9.56973	Histone H3.2	sp|Q76MV0|H32_TOBAC	Histone H3	Solyc10g008910.1.1	0
NITAB014022.1	0.0122495	0.0109369	2.78651	5.10397	0.0374247	0.0108474	5.53842	6.06674	0.0199117	0.00896096	1.85894	2.18645	0.0174942	0.0341734	1.44344	5.42255	Pectinesterase inhibitor 7	sp|Q9SB37|PMEI7_ARATH	Plant invertase/pectin methylesterase inhibitor superfamily protein	Solyc10g076730.1.1	negative regulation of catalytic activity [GO:0043086]; shade avoidance [GO:0009641]
NITAB014059.1	0.4011	0.208363	3.17262	6.95791	0.243261	0.35577	1.58562	3.90158	0.590371	0.599182	1.37251	3.07662	0.311658	0.199493	2.10818	5.62904	#N/A	#N/A	DUF1645 family protein	Solyc04g024780.1.1	#N/A
NITAB014250.1	3.90474	2.936	12.6437	6.9252	4.2875	4.24121	9.78994	11.0702	5.45678	3.43362	4.68481	10.3601	3.63521	4.02816	6.87647	12.7312	Metallothionein-like protein type 2	sp|Q40410|MT2_NICPL	Metallothionein-like protein type 2	Solyc06g005470.3.1	0
NITAB014296.1	1.98701	2.11502	12.1083	27.7852	2.09819	2.82183	18.9993	29.1924	1.85446	4.81326	8.12122	18.7336	2.28586	2.22433	10.8564	21.3073	#N/A	#N/A	Choline/ethanolamine kinase	Solyc04g072020.3.1	#N/A
NITAB014342.1	0.0977599	0.0910786	1.85538	3.64928	0.20466	0.205494	3.70069	4.14747	0.0363766	0.0433462	0.879108	1.59518	0.0215147	0.222504	1.08637	4.7198	Endoglucanase 4	sp|O49296|GUN4_ARATH	Endoglucanase	Solyc01g110340.3.1	cellulose catabolic process [GO:0030245]; cell wall organization [GO:0071555]
NITAB014345.1	496.283	429.399	19.0048	14.6726	582.548	560.105	17.5817	12.2717	318.615	316.242	16.7951	10.8305	312.874	689.322	19.9337	16.8152	Fructose-bisphosphate aldolase 1, chloroplastic	sp|Q01516|ALFC1_PEA	Fructose-bisphosphate aldolase	Solyc01g110360.3.1	glycolytic process [GO:0006096]
NITAB014359.1	4.86257	5.43446	37.9246	76.7904	3.43835	6.54905	55.0249	100.865	4.62797	9.22371	25.5829	67.4633	4.16318	5.81277	31.2064	93.456	#N/A	#N/A	#N/A	#N/A	#N/A
NITAB014414.1	0.962702	0.51063	7.39225	7.94759	0.590397	1.30799	3.30876	4.75423	1.14859	1.4249	4.10465	5.62816	0.671335	0.605634	5.98325	6.17689	Metalloendoproteinase 5-MMP	sp|Q9ZUJ5|5MMP_ARATH	matrix metalloproteinase	Solyc04g005050.1.1	0
NITAB014485.1	0	0	0.503707	0.668071	0.00465308	0.0116475	1.0207	1.97109	0	0	0.320346	0.909855	0.00398697	0.0229761	0.195205	1.45322	Defensin J1-2	sp|O65740|DEF2_CAPAN	Defensin	Solyc04g008470.3.1	defense response to fungus [GO:0050832]; killing of cells of other organism [GO:0031640]
NITAB014512.1	0.933988	0.664456	11.4741	8.8228	0.782418	1.3767	7.66563	8.36227	2.68568	2.10509	11.2388	9.45129	1.95308	0.445805	13.4017	8.8562	#N/A	#N/A	S-adenosylmethionine-dependent methyltransferase, putative	Solyc04g040180.3.1	#N/A
NITAB014546.1	8.6548	38.2935	112.554	104.444	18.9653	6.46775	62.5493	46.9476	8.64989	9.76785	109.263	34.2076	14.1731	9.25231	31.7586	104.931	#N/A	#N/A	#N/A	#N/A	#N/A
NITAB014547.1	2999.07	5246.87	13577.7	8209.44	2662.31	1409.01	5694.07	5497.16	2577.83	4116.45	20313.5	10002.5	2837.17	2978.92	10221.9	7928.27	#N/A	#N/A	#N/A	#N/A	#N/A
NITAB014548.1	0.205597	0.584915	1.48341	1.17917	0.146546	0.129281	0.484017	0.593861	0.0525238	0.369526	5.11397	0.405261	0.139893	0.446458	0.28963	1.40321	#N/A	#N/A	#N/A	#N/A	#N/A
NITAB014568.1	0.0317654	0.0214587	1.85339	2.75057	0.0737163	0.0751693	3.21087	4.15874	0.00304998	0.0071399	0.72282	1.39029	0.00707273	0.0762633	0.897088	3.18812	#N/A	#N/A	High mobility group protein	Solyc04g008820.3.1	#N/A
NITAB014610.1	26.637	28.0894	33.2002	29.2367	24.0132	30.1192	23.3844	24.0933	10.2631	10.4953	20.2669	4.18469	22.3359	40.9533	29.2985	28.4472	Probable O-methyltransferase 3	sp|B0ZB57|OMT3_HUMLU	O-methyltransferase	Solyc10g008120.3.1	0
NITAB014625.1	0.731959	0.786621	5.36722	3.42472	1.03134	0.975094	4.06153	3.08962	1.43507	0.37267	4.54601	3.20717	0.680423	0.960801	6.52376	2.29464	#N/A	#N/A	GRAM domain-containing protein / ABA-responsive protein-related	Solyc11g011580.2.1	#N/A
NITAB014712.1	0.0708727	0.0843922	0.89297	0.410311	0.061364	0.081427	0.286001	1.04842	0.0952084	0.0957829	0.302568	0.521853	0.031507	0.115065	0.270958	1.71715	50S ribosomal protein 5, chloroplastic	sp|P11891|PSRP5_PEA	#N/A	#N/A	0
NITAB014786.1	0.947122	0.814869	4.82303	3.83683	0.907774	1.4852	3.58405	2.31228	0.76091	1.0131	2.91552	2.83176	1.00086	2.14049	1.89361	1.41406	#N/A	#N/A	#N/A	#N/A	#N/A
NITAB014804.1	2.54367	2.69022	25.9968	45.6449	2.99621	3.05582	35.6008	42.1998	2.43764	2.59281	19.6594	21.0255	2.18598	2.88812	17.3567	32.4887	NAD(P)H dehydrogenase (quinone) FQR1	sp|Q9LSQ5|FQR1_ARATH	Quinone reductase family protein	Solyc10g006650.3.1	cellular response to auxin stimulus [GO:0071365]; oxidation-reduction process [GO:0055114]
NITAB014993.1	0.168274	0.0906621	10.7091	14.746	0.231142	0.237382	20.0301	20.3516	0.0714398	0.0474804	3.32053	7.2914	0.117593	0.210398	3.98381	23.8865	Probable polygalacturonase	sp|A7PZL3|PGLR_VITVI	Pectin lyase-like superfamily protein	Solyc05g049980.3.1	carbohydrate metabolic process [GO:0005975]
NITAB015057.1	0.00329803	0.0196557	1.31122	11.6366	0.0772607	0.00096683	2.2923	14.481	0	0	0.432091	4.93408	0	0	1.17124	8.63793	#N/A	#N/A	Extensin-like protein	Solyc05g053960.3.1	#N/A
NITAB015062.1	0.0292183	0.0166068	1.28233	7.89917	0	0.00154649	1.19805	9.60825	0.000901519	0	0.301793	3.13039	0	0	0.974784	5.56855	#N/A	#N/A	#N/A	#N/A	#N/A
NITAB015082.1	0.0894428	0.109348	3.47302	7.41707	0.042357	0.162452	8.0069	10.0806	0.108199	0.14237	2.05732	4.5643	0.0424849	0.0550273	2.41574	7.11138	Pleiotropic drug resistance protein 1	sp|Q949G3|PDR1_NICPL	Pleiotropic drug resistance ABC transporter	Solyc05g053610.2.1	defense response [GO:0006952]
NITAB015083.1	2.23982	2.43409	46.8467	82.366	2.8542	3.00652	73.6374	81.6242	2.22476	2.76019	36.6038	42.4483	2.28806	3.43716	30.7016	72.3977	Adenosylhomocysteinase	sp|P35007|SAHH_CATRO	Adenosylhomocysteinase	Solyc12g098500.2.1	one-carbon metabolic process [GO:0006730]; S-adenosylhomocysteine catabolic process [GO:0019510]
NITAB015084.1	3.17039	3.0626	47.1852	89.7599	3.8075	4.15101	65.1149	80.4887	2.12812	3.46637	40.2083	47.6845	2.5806	5.19714	30.8359	67.7189	Serine hydroxymethyltransferase 5	sp|Q9SVM4|GLYC5_ARATH	Serine hydroxymethyltransferase	Solyc05g053810.3.1	cellular response to tetrahydrofolate [GO:1904482]; folic acid metabolic process [GO:0046655]; glycine biosynthetic process from serine [GO:0019264]; glycine metabolic process [GO:0006544]; L-serine catabolic process [GO:0006565]; one-carbon metabolic process [GO:0006730]; polar nucleus fusion [GO:0010197]; pollen development [GO:0009555]; tetrahydrofolate interconversion [GO:0035999]; tetrahydro…
NITAB015164.1	0.134205	0.181211	5.94464	7.38703	0.13589	0.109171	7.95178	8.19821	0.204453	0.12059	5.69272	13.9104	0.0928305	0.0834295	5.14294	9.40276	Peroxidase 4	sp|A7NY33|PER4_VITVI	Peroxidase	Solyc05g052280.3.1	hydrogen peroxide catabolic process [GO:0042744]; response to oxidative stress [GO:0006979]
NITAB015191.1	0.144971	0.165969	20.2987	88.3311	0.389686	0.204454	51.6703	126.799	0.19904	0.190139	8.80323	60.6438	0.249849	0.125109	14.3063	88.0925	50S ribosomal protein L19, cyanelle	sp|P48127|RK19_CYAPA	transmembrane protein	Solyc04g054340.1.1	translation [GO:0006412]
NITAB015235.1	2.28139	2.78628	9.96737	17.6896	2.02655	2.93983	18.3528	24.106	3.02711	2.72614	5.39178	13.0484	2.99486	2.0192	8.09909	19.8141	Homeobox-leucine zipper protein ATHB-5	sp|P46667|ATHB5_ARATH	Homeobox associated leucine zipper protein	Solyc11g010270.2.1	abscisic acid-activated signaling pathway [GO:0009738]; positive regulation of transcription, DNA-templated [GO:0045893]; response to abscisic acid [GO:0009737]
NITAB015248.1	2.90308	2.05948	26.9986	16.6111	2.50947	2.78891	13.7633	12.3526	3.75433	5.43052	25.625	16.7252	3.89898	2.35565	35.6207	16.6597	Aspartic proteinase PCS1	sp|Q9LZL3|PCS1L_ARATH	Eukaryotic aspartyl protease family protein	Solyc05g051240.1.1	programmed cell death [GO:0012501]; protein catabolic process [GO:0030163]; proteolysis [GO:0006508]
NITAB015268.1	3.92851	4.74193	5.18675	6.73995	5.22396	3.72147	5.89014	3.99311	5.29934	4.20089	9.03069	7.51164	5.47389	2.59219	8.06087	7.75309	#N/A	#N/A	glycine-rich protein	Solyc05g052090.1.1	#N/A
NITAB015274.1	1.57581	1.75424	112.489	138.678	1.78861	1.37317	116.048	101.114	1.54912	1.5237	108.797	77.4529	1.89902	2.17853	66.1505	75.9456	#N/A	#N/A	UDP-3-O-acyl N-acetylglycosamine deacetylase family protein	Solyc05g054090.3.1	#N/A
NITAB015279.1	0.357807	0.168381	1.3514	1.09008	0.36042	0.366698	0.893898	0.971136	0.214441	0.261099	1.87082	1.18804	0.282219	0.507679	1.30751	0.63751	UTP--glucose-1-phosphate uridylyltransferase	sp|Q9SDX3|UGPA_MUSAC	UDP-GLUCOSE PYROPHOSPHORYLASE 1	Solyc05g054060.3.1	UDP-glucose metabolic process [GO:0006011]
NITAB015356.1	0	0.0339075	4.9289	2.85637	0.031809	0.00601085	3.7414	4.48334	0.0197236	0.010838	5.029	6.5407	0.0188835	0	6.70055	8.12157	#N/A	#N/A	Xaa-Pro aminopeptidase 1	Solyc01g066290.2.1	#N/A
NITAB015375.1	0.19766	0.108281	1.06818	1.32984	0.152084	0.113913	0.719273	1.5803	0.202691	0.177106	0.309704	2.36494	0.226147	0.333133	0.22541	1.27464	Retrovirus-related Pol polyprotein from transposon TNT 1-94	sp|P10978|POLX_TOBAC	#N/A	#N/A	DNA integration [GO:0015074]
NITAB015376.1	0	0.0814828	0.937873	0.345584	0	0.1031	1.06226	0.707727	0.0189526	0	0.896322	0.185583	0.00709709	0.237607	2.04675	1.69956	Beta-D-glucosyl crocetin beta-1,6-glucosyltransferase	sp|F8WKW8|UGT9_GARJA	#N/A	#N/A	0
NITAB015404.1	0.034991	0.05835	2.76336	6.33436	0.075624	0.0687553	6.74016	7.96289	0.0163929	0.0430988	1.24692	2.27728	0.0163441	0.0990752	1.60062	7.43671	Histone H4	sp|Q76H85|H4_SILLA	histone H4	Solyc11g066160.1.1	nucleosome assembly [GO:0006334]
NITAB015410.1	2.48799	2.38605	56.2111	109.547	2.79765	2.62893	74.6529	87.2005	2.99981	2.74443	45.437	51.6771	3.20779	2.5124	35.9072	69.2273	UDP-glucuronic acid decarboxylase 6	sp|Q9ZV36|UXS6_ARATH	UDP-glucuronate decarboxylase 1	Solyc04g011400.3.1	D-xylose metabolic process [GO:0042732]; UDP-D-xylose biosynthetic process [GO:0033320]
NITAB015443.1	0.677396	0.646091	3.93599	3.20589	0.650269	0.786042	2.4972	2.15235	2.02639	0.80787	4.34313	3.27196	1.98166	0.24427	4.77766	2.71506	Protein EIN4	sp|Q9ZTP3|EIN4_ARATH	Ethylene receptor homolog	Solyc05g055070.3.1	negative regulation of ethylene-activated signaling pathway [GO:0010105]
NITAB015460.1	0	2.44565	0	4.34919	0.743673	0.867722	0	1.65389	1.15586	2.05966	0	0	7.23808	5.75663	0	0	#N/A	#N/A	Amino acid transporter, putative	Solyc04g011590.3.1	#N/A
NITAB015472.1	2.37862	1.75053	4.12523	4.57851	2.90508	2.13034	4.50308	3.79668	3.24202	3.16681	4.88901	3.77764	2.05496	2.1265	3.44314	3.30322	4-coumarate--CoA ligase-like 5	sp|Q7F1X5|4CLL5_ORYSJ	4-coumarate CoA ligase	Solyc03g005080.3.1	0
NITAB015491.1	21.9898	22.8743	38.3207	44.0852	19.914	25.9852	46.2742	42.9715	43.6319	34.4265	43.5579	42.1857	30.581	16.9494	35.6413	33.1158	B2 protein	sp|P37707|B2_DAUCA	DCD	Solyc02g094130.3.1	0
NITAB015497.1	15.3994	19.8151	8.68313	9.5391	11.8935	15.7868	8.59196	7.80873	36.6235	25.1415	10.654	9.22701	20.4565	6.84516	9.35007	6.30531	#N/A	#N/A	DSR6	Solyc03g005030.3.1	#N/A
NITAB015526.1	259.972	143.158	150.88	123.644	337.272	296	141.115	96.126	110.641	120.355	114.334	68.3834	126.869	489.378	131.361	105.232	Inositol-3-phosphate synthase	sp|Q9SSV4|INO1_NICPA	myo-inositol-1-phosphate synthase	Solyc04g054740.3.1	inositol biosynthetic process [GO:0006021]; phospholipid biosynthetic process [GO:0008654]
NITAB015617.1	7.90074	5.40764	61.8474	40.4139	6.7854	6.80356	44.1139	39.4052	6.61789	7.01506	58.1712	53.3062	6.90373	8.02427	71.0506	61.8742	Protein HVA22	sp|Q07764|HVA22_HORVU	HVA22-like protein	Solyc11g010930.2.1	response to abscisic acid [GO:0009737]
NITAB015671.1	0.0187875	0.0551853	6.49294	13.5848	0.0930009	0.0438617	9.08239	9.38922	0.0244897	0.0269591	6.13503	6.61896	0.0449953	0.0694339	5.27021	8.95152	Aspartic proteinase nepenthesin-1	sp|Q766C3|NEP1_NEPGR	Eukaryotic aspartyl protease family protein	Solyc05g056450.3.1	0
NITAB015675.1	0.412786	0.266987	1.56306	0.945693	0.374613	0.285713	1.02647	0.680526	0.691951	0.481057	1.33002	0.826247	1.05071	0.126863	2.26948	1.16974	NAC transcription factor NAM-B2	sp|A0SPJ6|NAMB2_TRITD	NAC domain protein,	Solyc01g104900.3.1	regulation of transcription, DNA-templated [GO:0006355]
NITAB015801.1	0	0.00723223	2.34637	2.07608	0	0	1.90992	1.5138	0.00527087	0	2.78515	2.08351	0	0.0336095	0.947166	1.13094	Cytochrome P450 CYP73A100	sp|H2DH22|C7A10_PANGI	trans-cinnamate 4-monooxygenase	Solyc05g047530.3.1	0
NITAB015869.1	2.91788	1.4842	17.7127	24.3711	0.885531	2.85808	8.76907	14.6516	3.91225	4.70705	9.24651	15.1548	4.36589	0.47918	13.3609	24.0005	Glutamyl-tRNA(Gln) amidotransferase subunit B, chloroplastic/mitochondrial	sp|C5Y3V8|GATB_SORBI	Maturase K	Solyc11g039920.1.1	glutaminyl-tRNAGln biosynthesis via transamidation [GO:0070681]; mitochondrial translation [GO:0032543]
NITAB015908.1	6.2922	5.04905	7.07992	5.10809	6.77296	5.87557	4.535	4.17713	6.43521	6.7287	7.5184	5.0802	6.93174	6.65406	8.02168	5.29478	4-hydroxyphenylpyruvate dioxygenase	sp|O23920|HPPD_DAUCA	4-hydroxyphenylpyruvate dioxygenase	Solyc05g041200.3.1	L-phenylalanine catabolic process [GO:0006559]; tyrosine catabolic process [GO:0006572]
NITAB015919.1	2.70663	0.80739	3.36284	4.81045	0.757819	0.514013	9.32868	7.39294	1.68768	1.36244	1.51513	6.33283	0.478858	2.23129	3.53329	6.93091	#N/A	#N/A	Glucan endo-1,3-beta-glucosidase-like protein	Solyc12g098560.2.1	#N/A
NITAB016005.1	0.222074	0.306276	3.7188	3.85246	0.279374	0.200767	2.74428	2.39221	0.538072	0.314517	4.48464	3.29038	0.52901	0.099448	3.40198	2.11848	#N/A	#N/A	transmembrane protein	Solyc04g054340.1.1	#N/A
NITAB016019.1	0	0	0.0457153	0.0566389	0.00949499	0.00748787	0.0495548	0.0543494	0.00790581	0	0.00535751	0.0287457	1.04414	0.947284	0.152019	2.1746	Auxin-responsive protein IAA15	sp|Q9C966|IAA15_ARATH	#N/A	#N/A	auxin-activated signaling pathway [GO:0009734]; regulation of transcription, DNA-templated [GO:0006355]; response to auxin [GO:0009733]
NITAB016100.1	0.090207	0.0498697	1.73434	1.28687	0.305447	0.23058	4.17458	2.42913	0.126182	0.0733769	1.91245	1.05833	0.102303	0.162987	1.04895	2.03515	#N/A	#N/A	#N/A	#N/A	#N/A
NITAB016126.1	0.209905	0.307855	4.8441	9.63592	0.309192	0.403671	6.85623	7.31525	0.200573	0.248062	4.32594	4.93631	0.209319	0.498077	3.3005	6.23723	Probable inactive receptor kinase At5g16590	sp|Q9FMD7|Y5659_ARATH	Ovary receptor kinase 11	Solyc11g011020.2.1	response to symbiotic fungus [GO:0009610]
NITAB016167.1	3.29797	3.41427	22.8659	53.2605	3.23125	3.7519	30.1397	66.0299	2.44966	3.75079	17.1755	33.3027	3.06326	3.7288	19.0974	56.4785	Glutamine synthetase	sp|P12424|GLNA_NICPL	glutamine synthetase	Solyc11g011380.2.1	glutamine biosynthetic process [GO:0006542]
NITAB016172.1	0.136192	0.283291	6.46044	11.429	0.424475	0.361866	8.69496	9.07979	0.297251	0.282888	5.43456	6.1247	0.237207	0.323516	4.21036	8.26881	Probable inactive receptor kinase At5g16590	sp|Q9FMD7|Y5659_ARATH	Ovary receptor kinase 11	Solyc11g011020.2.1	response to symbiotic fungus [GO:0009610]
NITAB016180.1	1.28222	1.29799	1.52592	2.56422	1.24934	1.26051	2.76531	2.46774	1.20335	0.98476	1.61297	1.64792	0.661408	0.907121	0.408723	1.44169	#N/A	#N/A	Mitogen-activated protein kinase	Solyc06g068990.4.1	#N/A
NITAB016236.1	0.956864	0.57488	1.74968	1.1064	0.697026	0.608087	1.33171	1.43932	0.743494	1.11488	2.76738	2.29308	0.737144	0.819508	2.50787	0.59207	#N/A	#N/A	#N/A	#N/A	#N/A
NITAB016284.1	0.0502458	0.0903922	9.23823	19.5887	0.155043	0.0777653	11.3583	12.4409	0.0714478	0.0278806	8.72851	9.40416	0.0812896	0.0300547	6.44659	10.7166	CRIB domain-containing protein RIC4	sp|Q9FFD5|RIC4_ARATH	ROP-interactive CRIB motif protein	Solyc11g008880.2.1	cellulose microfibril organization [GO:0010215]; establishment of vesicle localization [GO:0051650]; multicellular organism development [GO:0007275]; pollen tube growth [GO:0009860]; regulation of actin filament polymerization [GO:0030833]; regulation of exocytosis [GO:0017157]; regulation of growth [GO:0040008]
NITAB016357.1	0.0101683	0.0174493	3.4196	1.18934	0.0368454	0.0964934	1.92393	1.63495	0.0478269	0	2.84841	1.55169	0.0573577	0.00514873	3.97512	0.923383	WAT1-related protein At3g30340	sp|Q9LI65|WTR24_ARATH	WAT1-related protein	Solyc11g005350.2.1	0
NITAB016372.1	16.3508	13.345	20.6509	30.3465	14.9104	19.4856	20.2079	58.8328	19.5954	12.2495	15.5723	29.9139	15.2087	18.3227	24.1445	30.3828	#N/A	#N/A	#N/A	#N/A	#N/A
NITAB016406.1	0.441938	0.370544	3.69367	4.06895	0.211768	0.601278	1.60572	2.93193	1.21182	0.548245	2.34824	2.73959	0.43718	0.118989	3.69392	3.06492	Ethylene-responsive transcription factor 1	sp|Q40476|ERF1_TOBAC	DNA-binding protein Pti4	Solyc05g052050.1.1	defense response [GO:0006952]; ethylene-activated signaling pathway [GO:0009873]
NITAB016496.1	4.96641	6.50859	34.9464	47.6292	5.28216	4.46159	81.1636	42.44	4.7034	3.60595	30.3074	37.338	5.14103	5.75312	27.0717	47.9375	#N/A	#N/A	F-box protein	Solyc01g008660.3.1	#N/A
NITAB016533.1	1.19291	1.35091	0.279753	0.397636	2.2989	2.21104	1.40225	2.05644	0.752366	0.58441	0.116613	0.263223	0.63616	2.68657	0.148749	0.6505	#N/A	#N/A	DNA repair protein rhp54	Solyc08g077640.2.1	#N/A
NITAB016578.1	0.213936	0.235048	5.5804	12.9611	0.0454093	0.254598	1.89018	5.96375	0.0857219	0.432788	1.62791	6.06464	0.151195	0.0533403	3.38064	9.17371	Ethylene-responsive transcription factor ERF018	sp|Q9S7L5|ERF18_ARATH	Ethylene-responsive transcription factor ERF017	Solyc12g009240.1.1	cell division [GO:0051301]; defense response to insect [GO:0002213]; ethylene-activated signaling pathway [GO:0009873]; phloem or xylem histogenesis [GO:0010087]; response to wounding [GO:0009611]
NITAB016721.1	1.43234	1.966	3.59119	8.94728	2.29976	2.13458	6.94193	9.117	1.06371	0.831769	1.98535	3.25777	1.10692	3.94287	1.81814	6.67187	#N/A	#N/A	senescence-associated family protein	Solyc04g054760.3.1	#N/A
NITAB016741.1	1.02577	0.953865	13.316	25.2922	1.18558	1.11034	23.6026	31.3055	0.721041	0.606206	8.83789	14.8315	0.740872	1.35331	10.7607	22.8626	3-hydroxy-3-methylglutaryl-coenzyme A reductase 2	sp|Q9XEL8|HMDH2_CAPAN	3-hydroxy-3-methylglutaryl coenzyme A reductase	Solyc02g038740.3.1	coenzyme A metabolic process [GO:0015936]; isoprenoid biosynthetic process [GO:0008299]
NITAB016756.1	5.89845	5.76501	24.1553	50.7318	5.50203	6.13111	35.3719	40.2353	6.38633	6.18103	21.3007	24.1951	7.17363	4.39247	17.0886	33.1405	Tubulin beta-1 chain	sp|P37392|TBB1_LUPAL	Tubulin beta chain	Solyc06g035970.3.1	microtubule-based process [GO:0007017]
NITAB016770.1	0.0116974	0.0589759	1.00172	2.03895	0	0	0.272632	0.0702365	0.0144573	0.00835755	0.614349	0.0355368	0	0.011529	0	0.0144107	#N/A	#N/A	#N/A	#N/A	#N/A
NITAB016830.1	8.22847	8.23431	10.2844	21.4511	7.45192	10.0897	14.1136	23.0304	8.83699	11.4768	8.16507	15.0923	7.58974	7.12317	8.61025	15.8784	Wound-induced protein 1	sp|P20144|WUN1_SOLTU	Wound-induced protein 1	Solyc06g048820.1.1	0
NITAB016884.1	0.0372646	0.00584966	1.98477	3.56415	0.029341	0.0220586	4.08541	4.38765	0.0125105	0	1.01107	2.74862	0.0216633	0.0974499	2.26756	5.27384	Purine permease 3	sp|Q9FZ95|PUP3_ARATH	Purine permease-like protein	Solyc07g008440.3.1	purine nucleobase transport [GO:0006863]
NITAB017034.1	0.351987	0.414475	2.25343	4.89874	0.642909	0.581039	2.82335	3.48946	0.310876	0.349859	2.1906	2.32628	0.334387	0.748337	1.465	3.43515	#N/A	#N/A	GATA transcription factor	Solyc05g056120.3.1	#N/A
NITAB017041.1	1.56862	1.82914	3.06519	7.01104	1.91773	1.95539	4.78865	8.4683	1.36198	1.95361	2.56397	5.11772	1.73794	1.74649	3.13497	7.4846	Acetylornithine aminotransferase, mitochondrial	sp|O04866|ARGD_ALNGL	N2-acetylornithine aminotransferase	Solyc08g080370.3.1	arginine biosynthetic process [GO:0006526]
NITAB017046.1	15.8402	3.54051	7.51121	2.37132	11.3767	20.372	14.3092	15.5943	26.1297	27.1553	20.187	17.0853	27.7883	4.66139	18.5033	19.0045	#N/A	#N/A	#N/A	#N/A	#N/A
NITAB017181.1	0.0360176	0.0412446	1.89268	4.67832	0.0485025	0.0171307	3.61499	4.82233	0.0072408	0.00554102	0.697512	1.87364	0.00937234	0.0076437	1.06924	2.92806	#N/A	#N/A	WRKY transcription factor 13	Solyc04g051540.3.1	#N/A
NITAB017185.1	5.5546	5.87607	4.19298	7.04963	6.99022	7.08397	7.11731	11.0145	5.84479	3.35307	2.44806	4.27322	5.42292	7.34962	2.28454	7.58686	#N/A	#N/A	DUF3511 domain protein	Solyc04g051470.1.1	#N/A
NITAB017325.1	0.00307164	0.0255749	1.85159	5.96117	0.0239805	0.000650313	2.59722	6.98745	0.0160968	0.0166694	0.837885	6.03347	0.00294897	0.00244843	1.20167	6.13149	Cytochrome P450 94C1	sp|Q9ZUX1|C94C1_ARATH	Cytochrome P450, putative	Solyc10g083400.1.1	response to wounding [GO:0009611]
NITAB017337.1	0.081461	0.0954041	17.7462	31.03	0.150309	0.180793	40.7231	36.6901	0.150837	0.0917874	10.9451	14.8032	0.0897551	0.173385	11.9685	29.6773	Protein trichome birefringence-like 37	sp|O22960|TBL37_ARATH	Trichome birefringence-like 36	Solyc11g006990.2.1	0
NITAB017352.1	0.250324	0.412926	6.97309	10.7988	0.480708	0.35778	7.15589	6.86521	0.315329	0.3031	5.58522	5.46117	0.422939	0.267517	3.79288	8.16884	Probable beta-1,4-xylosyltransferase IRX14H	sp|Q9FH90|IX14H_ARATH	glycosyltransferase	Solyc11g011850.2.1	cell wall organization [GO:0071555]; glucuronoxylan biosynthetic process [GO:0010417]; plant-type secondary cell wall biogenesis [GO:0009834]
NITAB017454.1	6.39569	5.11093	3.95405	4.56518	4.89088	5.2796	2.84327	4.14288	6.39948	4.28944	4.45031	3.97635	7.8272	7.76963	5.77045	4.79665	Abscisic acid-inducible protein kinase	sp|Q02066|AAIP_WHEAT	Protein kinase	Solyc11g010130.2.1	0
NITAB017464.1	0.0254239	0.0436467	2.82523	6.115	0.0487548	0.0437386	6.63727	6.87341	0.0122963	0.0160737	2.23687	2.97585	0.0164234	0.0586379	2.22994	6.04999	Probable inactive receptor kinase At5g58300	sp|Q9LVM0|Y5830_ARATH	Ovary receptor kinase 14	Solyc09g008860.3.1	0
NITAB017469.1	0.0540499	0.0827854	2.58139	7.52198	0.0950406	0.155084	3.74085	11.2584	0.0221402	0.103713	1.56865	4.35371	0.0504638	0.273973	1.55161	7.84031	Pyruvate kinase 1, cytosolic	sp|B8BJ39|KPYC1_ORYSI	Pyruvate kinase family protein	Solyc09g008840.3.1	0
NITAB017546.1	0.065016	0.0726886	1.81053	5.00626	0.0687546	0.0709549	3.42404	8.21202	0.0647175	0.0457404	1.17723	5.0776	0.123364	0.157278	1.58727	6.74288	Probable mannitol dehydrogenase	sp|Q9ZRF1|MTDH_FRAAN	Alcohol dehydrogenase, putative	Solyc11g011330.2.1	0
NITAB017548.1	0.0839185	0.0593062	3.09565	2.45143	0.0642298	0.0621596	4.40945	4.14857	0.157218	0.0875257	2.48855	5.32299	0.280341	0.129475	1.67697	7.1381	8-hydroxygeraniol dehydrogenase	sp|Q6V4H0|10HGO_CATRO	Alcohol dehydrogenase, putative	Solyc11g011330.2.1	0
NITAB017559.1	18.5748	10.8039	9.93963	10.4518	16.377	11.9676	9.47816	8.76682	18.6821	13.767	8.8245	8.14964	21.8565	12.564	15.6484	11.912	Aspartic proteinase PCS1	sp|Q9LZL3|PCS1L_ARATH	Eukaryotic aspartyl protease family protein	Solyc11g011440.1.1	programmed cell death [GO:0012501]; protein catabolic process [GO:0030163]; proteolysis [GO:0006508]
NITAB017593.1	0.0119095	0	3.79028	2.89343	0.0398567	0.0181257	3.57598	4.09444	0.00356168	0.0172834	2.63565	8.19723	0	0	1.83782	4.26196	#N/A	#N/A	Melanin-concentrating hormone receptor 1	Solyc07g065410.1.1	#N/A
NITAB017633.1	5.61934	4.8292	282.726	322.415	7.07333	6.60157	289.804	225.004	8.8802	9.80945	217.992	217.089	10.2771	7.17522	222.973	218.1	#N/A	#N/A	#N/A	#N/A	#N/A
NITAB017681.1	0.0177454	0.0379292	5.18777	8.78224	0.105046	0.0334985	9.1228	15.4958	0.0139478	0.0259956	2.26461	4.93457	0.0410499	0.0447266	3.4833	12.2535	Non-specific lipid-transfer protein	sp|Q41073|NLTP_PINTA	Non-specific lipid-transfer protein	Solyc00g063110.3.1	lipid transport [GO:0006869]
NITAB017699.1	0.0892131	0.122735	27.0018	44.1433	0.327929	0.152067	52.1097	53.8577	0.105858	0.0892176	15.8805	19.4097	0.125467	0.219477	15.6263	41.369	#N/A	#N/A	3-ketoacyl-CoA synthase 17	Solyc06g083415.1.1	#N/A
NITAB017740.1	20.6642	15.5304	11.9945	31.3299	14.5236	35.9481	16.9815	15.0205	38.9284	29.2783	11.5852	14.1177	17.7646	12.1152	9.23216	13.9638	Leucine--tRNA ligase, chloroplastic/mitochondrial	sp|Q9XEA0|SYLM_ARATH	#N/A	#N/A	embryo development ending in seed dormancy [GO:0009793]; leucyl-tRNA aminoacylation [GO:0006429]; mitochondrial translation [GO:0032543]
NITAB017800.1	2.26903	2.41321	1.94211	1.68479	2.99819	2.23117	1.75503	1.1685	3.10856	2.66705	1.98309	1.01926	3.34113	2.55547	2.73993	1.48777	Probable sucrose-phosphate synthase 2	sp|O04933|SPSA2_CRAPL	Sucrose-phosphate synthase	Solyc09g092130.3.1	sucrose biosynthetic process [GO:0005986]
NITAB017942.1	0.238207	0.214075	22.4462	52.989	0.279161	0.171471	30.4686	58.6292	0.219313	0.258312	17.6548	30.3646	0.376376	0.259531	19.9259	60.5043	CBL-interacting serine/threonine-protein kinase 4	sp|Q9SUL7|CIPK4_ARATH	Non-specific serine/threonine protein kinase	Solyc09g083100.1.1	intracellular signal transduction [GO:0035556]; protein phosphorylation [GO:0006468]
NITAB017960.1	0	0.0029873	0.222816	1.71003	0.0101742	0.0231576	0.489441	2.37399	0.00120113	0.00756819	0.0823286	0.984473	0.0156115	0	0.226917	1.48803	Deacetoxyvindoline 4-hydroxylase	sp|O04847|DV4H_CATRO	2-oxoglutarate	Solyc09g009985.1.1	alkaloid metabolic process [GO:0009820]
NITAB017965.1	0.115485	0.00945719	19.2073	22.388	0.08704	0.0151643	34.646	31.7474	0.0529077	0.0416188	9.35951	10.0781	0.0507383	0.141071	12.6412	23.5395	#N/A	#N/A	#N/A	#N/A	#N/A
NITAB018004.1	1.38686	2.31174	2.15217	4.86155	1.79268	2.12495	3.28404	5.85245	1.19298	2.12665	1.65204	3.29518	1.35409	2.14235	1.83287	4.77833	Allantoate deiminase	sp|O49434|AAH_ARATH	N-carbamyl-L-amino acid amidohydrolase	Solyc09g083410.3.1	purine nucleobase catabolic process [GO:0006145]; ureide catabolic process [GO:0010136]
NITAB018010.1	15.9074	35.5448	1.45639	9.01241	6.19781	26.1071	1.48016	14.6561	5.79368	13.4246	0.754574	8.87859	4.65616	5.53642	1.30172	5.29001	Ethylene-responsive proteinase inhibitor 1	sp|P20076|IER1_SOLLC	Proteinase inhibitor isoform	Solyc09g089540.3.1	response to wounding [GO:0009611]
NITAB018116.1	0.0219324	0.0178946	2.01615	0.63372	0.0345976	0.106796	0.804204	0.510306	0.669049	0.0343039	1.6469	0.867496	0.221217	0.0133759	2.5084	0.549576	Protein EIN4	sp|Q9ZTP3|EIN4_ARATH	ethylene receptor homolog	Solyc06g053710.3.1	negative regulation of ethylene-activated signaling pathway [GO:0010105]
NITAB018170.1	0.121146	0.0411835	5.0396	0.797445	0.0577426	0.116302	1.31212	0.642543	0.714556	0.119152	3.91043	1.94919	0.235415	0.067482	7.57107	0.757863	Ethylene-responsive transcription factor ERF094	sp|Q9LND1|ERF94_ARATH	ethylene responsive factor E.2	Solyc09g089930.2.1	ethylene-activated signaling pathway [GO:0009873]; jasmonic acid and ethylene-dependent systemic resistance [GO:0009861]; response to ethylene [GO:0009723]; response to jasmonic acid [GO:0009753]
NITAB018280.1	0.105163	0.0482278	37.2449	25.3361	0.180643	0.0959154	26.005	19.2008	0.109693	0.151152	32.811	28.4038	0.0970169	0.0487184	42.4559	29.4599	Uncharacterized membrane protein ycf78	sp|Q06SH2|YCF78_STIHE	R2R3MYB transcription factor 79	Solyc09g090790.3.1	0
NITAB018296.1	1.18827	0.175042	0	2.51754	0.857313	0	1.56567	3.12662	0.143044	0.0213215	0	2.52666	0.232513	1.27776	1.01143	0.319241	#N/A	#N/A	#N/A	#N/A	#N/A
NITAB018304.1	1.90443	1.73165	8.28748	8.77484	1.85951	1.85394	7.15311	6.50665	2.15768	3.46664	9.42553	9.05471	2.88955	1.89558	10.7994	9.01	#N/A	#N/A	#N/A	#N/A	#N/A
NITAB018329.1	0.565872	0.61453	11.9352	8.34661	0.380873	0.660757	10.4788	6.90892	0.84119	0.537924	11.5817	9.04723	0.86782	0.328893	12.5	9.07179	Pathogenesis-related protein STH-2	sp|P17642|PRS2_SOLTU	Major allergen d 1	Solyc09g091000.3.1	defense response [GO:0006952]; response to biotic stimulus [GO:0009607]
NITAB018330.1	2.00036	1.17958	19.8982	14.3046	1.85664	1.44363	17.1729	12.2843	2.39318	1.47979	22.7012	17.4028	1.90288	1.11438	20.1578	14.8956	#N/A	#N/A	#N/A	#N/A	#N/A
NITAB018368.1	35.0407	59.6657	582.819	991.265	44.5351	54.4072	882.858	484.237	51	41.2627	289.708	408.659	41.3874	57.6586	212.389	588.413	#N/A	#N/A	#N/A	#N/A	#N/A
NITAB018457.1	23.214	15.4971	15.0434	13.0272	27.2478	21.4637	16.2504	9.31633	21.4089	35.4552	14.475	7.91464	35.8354	17.8797	15.6778	14.0472	Beta-amylase	sp|O22585|AMYB_MEDSA	Beta-amylase 1	Solyc09g091030.3.1	polysaccharide catabolic process [GO:0000272]
NITAB018472.1	1052.03	1269.27	11368.7	10365.3	988.968	943.336	13032.6	5885.29	1102.14	848.663	5975.9	7463.02	854.578	1039.33	6019.02	13262.4	#N/A	#N/A	#N/A	#N/A	#N/A
NITAB018476.1	0	0	1.45984	0.837171	0.0092952	0.00459449	1.64456	2.75471	0.00237326	0	0.257749	1.86874	0	0	0.450218	1.97675	Probable glutathione S-transferase	sp|Q03662|GSTX1_TOBAC	Glutathione s-transferase, putative	Solyc09g091140.3.1	auxin-activated signaling pathway [GO:0009734]
NITAB018509.1	0.00296924	0.0278787	1.71786	3.45051	0.0171056	0.00592833	3.8949	4.8702	0.00452723	0.0207995	0.842496	1.98355	0.0133199	0.0113771	1.2938	3.8017	Beta-glucosidase 47	sp|Q9SVS1|BGL47_ARATH	Beta-glucosidase, putative	Solyc03g031730.3.1	carbohydrate metabolic process [GO:0005975]
NITAB018534.1	0.445116	0.178103	8.10154	11.6429	0.288648	0.29215	11.4685	13.8836	0.0774789	0.152362	4.05464	5.30542	0.213777	0.432603	6.25514	13.808	40S ribosomal protein S16	sp|P16149|RS16_LUPPO	HR-like lesion-inducing protein-like protein	Solyc03g005470.3.1	translation [GO:0006412]
NITAB018572.1	0.397395	0.447918	22.8061	33.4948	0.741371	0.826459	38.5559	30.4882	0.272346	0.279745	22.2516	16.3807	0.15156	1.34113	15.3106	25.9625	Probable pectate lyase 9	sp|Q9LRM5|PLY9_ARATH	Pectate lyase	Solyc09g091430.3.1	pectin catabolic process [GO:0045490]
NITAB018583.1	2.252	1.97603	15.2894	22.6153	2.39836	2.47609	23.6646	32.3168	2.3563	2.1252	8.85784	14.4233	2.14823	2.13555	10.0788	22.7421	Sulfate adenylyltransferase	sp|Q60FC6|SAT_PYRYE	ATP-sulfurylase	Solyc09g082860.3.1	cysteine biosynthetic process [GO:0019344]; hydrogen sulfide biosynthetic process [GO:0070814]; methionine biosynthetic process [GO:0009086]; sulfate assimilation [GO:0000103]
NITAB018590.1	642.345	739.443	1472.71	1047.22	358.911	318.841	859.361	977.986	585.9	825.646	2381.52	1587.27	528.036	575.043	1881.1	527.803	#N/A	#N/A	#N/A	#N/A	#N/A
NITAB018640.1	4.62387	4.35126	42.3597	22.3714	5.02305	4.80339	29.2677	25.7698	3.55347	4.17933	35.141	26.1291	3.80936	5.5778	34.7871	26.338	Ethylene-responsive transcription factor ERF071	sp|O22259|ERF71_ARATH	Ethylene Response Factor E.4	Solyc01g065980.3.1	ethylene-activated signaling pathway [GO:0009873]; regulation of root development [GO:2000280]; response to anoxia [GO:0034059]
NITAB018741.1	0.0440764	1.70218	0	0	0.221261	0.345167	0	4.76475	0.335453	0	0	0	2.35705	0.423248	0	0	#N/A	#N/A	#N/A	#N/A	#N/A
NITAB018783.1	0.00900827	0.0158621	1.39749	1.16092	0.00890703	0.0174967	1.84575	2.45971	0.00500312	0	0.935507	2.17401	0	0	1.09814	3.7758	Flowering-promoting factor 1	sp|O24340|FPF1_SINAL	Flowering promoting factor 1	Solyc01g066970.2.1	regulation of flower development [GO:0009909]
NITAB018784.1	0.124106	0.167736	1.60327	1.4682	0.0625228	0.538117	1.75134	1.94165	0.360437	0.0987806	2.02743	4.1189	0.275773	0.127267	1.19201	3.38938	Flowering-promoting factor 1	sp|O24340|FPF1_SINAL	Flowering promoting factor 1	Solyc01g066980.3.1	regulation of flower development [GO:0009909]
NITAB018889.1	0.158092	0.172898	7.27546	7.01993	0.320906	0.150805	6.34871	6.44281	0.0871256	0.166641	6.69397	4.7524	0.162743	0.239616	3.59839	6.29694	Protein DMP2	sp|Q9LVF1|DMP2_ARATH	transmembrane protein, putative	Solyc01g080490.2.1	abscission [GO:0009838]; endomembrane system organization [GO:0010256]
NITAB018950.1	1.13167	1.42389	1.75193	6.7014	1.13017	1.46094	3.85083	8.64655	0.847817	1.24756	1.00172	4.04939	1.10094	1.37483	1.48859	6.72232	Probable amino-acid acetyltransferase NAGS2, chloroplastic	sp|B5X4Z4|NAGS2_ARATH	Amino acid acetyltransferase	Solyc03g043950.3.1	arginine biosynthetic process [GO:0006526]
NITAB018954.1	0	0	1.2885	1.51252	0.0198575	0.0085875	1.28364	1.40036	0.000742818	0.00695564	2.76031	6.35467	0.0424083	0	1.49401	3.0996	#N/A	#N/A	Protease inhibitor/seed storage/lipid transfer family protein	Solyc09g082300.3.1	#N/A
NITAB018995.1	0.347305	0.383173	3.70505	7.15457	0.759011	1.10108	6.95617	7.78559	0.213504	0.152083	2.27504	3.37033	0.193701	0.845732	2.57498	6.18624	#N/A	#N/A	Heavy metal transport/detoxification superfamily protein	Solyc01g080070.3.1	#N/A
NITAB019001.1	7.65275	4.70409	12.0112	7.88517	2.72963	4.18277	5.34879	7.45994	10.0462	8.10506	9.89765	7.54588	10.2395	1.10505	11.3062	7.98501	Cytochrome c biogenesis protein CcsA	sp|A6H5P1|CCSA_CYCTA	#N/A	#N/A	cytochrome complex assembly [GO:0017004]
NITAB019054.1	1.00394	3.65082	9.19132	4.16129	0.645937	0.462315	2.61785	3.07054	1.10637	0.876474	69.3858	3.55681	1.2034	1.55673	2.66078	8.00617	#N/A	#N/A	#N/A	#N/A	#N/A
NITAB019055.1	0.873087	0.496792	2.10385	1.60046	0.471168	0.321252	1.37541	1.55433	1.00876	0.842552	3.00501	1.84897	0.462627	0.824685	2.4211	0.77575	#N/A	#N/A	Senescence-associated protein, putative	Solyc00g011170.1.1	#N/A
NITAB019056.1	1.20253	1.72673	4.52849	3.73889	0.800465	0.578407	2.24985	2.31967	1.04444	1.01858	6.24841	2.92008	0.801472	1.03323	3.52947	2.55728	#N/A	#N/A	Class II aaRS and biotin synthetases superfamily protein	Solyc06g024245.1.1	#N/A
NITAB019105.1	4.69579	4.29579	1.41227	1.01612	4.63535	4.2592	0.910372	0.724343	5.9805	6.26231	2.00307	1.65106	7.4189	1.93749	2.01125	1.07961	Tic20 family protein Ycf60	sp|Q6B923|YCF60_GRATL	#N/A	#N/A	0
NITAB019166.1	0.411483	0.386292	5.03863	4.7804	0.413639	0.377218	6.3051	6.34509	1.04433	0.546732	2.85038	7.38481	0.492844	1.16188	7.0257	7.07247	#N/A	#N/A	#N/A	#N/A	#N/A
NITAB019203.1	0.00811412	0.0138387	3.94563	6.65784	0.0470654	0.0417026	7.50177	7.38223	0.0200328	0.0288662	2.37041	2.84136	0.0103702	0.0995959	2.55772	5.88306	#N/A	#N/A	Sec14p-like phosphatidylinositol transfer family protein	Solyc09g075970.3.1	#N/A
NITAB019206.1	0.0780451	0.0605059	4.3613	6.2628	0.0842847	0.0854852	4.22021	4.36057	0.13243	0.0522127	4.22487	3.25583	0.0968144	0.0877978	2.24287	3.65336	#N/A	#N/A	#N/A	#N/A	#N/A
NITAB019274.1	1.58057	2.62291	4.66027	4.79987	0.876315	1.37599	9.53555	5.91483	2.29377	1.543	2.61713	4.18137	1.87178	0.885711	1.53868	5.78256	2,3-bisphosphoglycerate-independent phosphoglycerate mutase	sp|Q1XDA8|GPMI_PYRYE	#N/A	#N/A	glucose catabolic process [GO:0006007]; glycolytic process [GO:0006096]
NITAB019290.1	0.0958561	0.076015	12.5813	71.4244	0.181072	0.0286233	35.318	109.116	0.049338	0.0797333	5.13338	47.4828	0.0839785	0.10391	9.0384	86.225	Beta-glucosidase 47	sp|Q9SVS1|BGL47_ARATH	Beta-glucosidase, putative	Solyc02g080300.3.1	carbohydrate metabolic process [GO:0005975]
NITAB019532.1	1036.06	939.087	7.21614	4.36314	1226.52	1105.37	6.26683	4.2297	574.201	821.581	7.07512	2.85677	619.654	1662.29	4.90305	10.8334	DNA-directed RNA polymerase subunit beta''	sp|A2T322|RPOC2_ANGEV	ATP-dependent zinc metalloprotease FTSH protein	Solyc03g007330.3.1	transcription, DNA-templated [GO:0006351]
NITAB019799.1	1.13284	1.26391	20.2137	41.0118	1.19022	1.43124	27.018	31.7472	1.24176	1.04552	17.4258	21.3239	1.05579	1.31003	14.9088	25.8089	#N/A	#N/A	protein REDUCED WALL ACETYLATION-like	Solyc02g071120.3.1	#N/A
NITAB019811.1	0.295282	0.233822	0.391602	0.480684	0.830875	0.56137	2.93788	1.98681	0.383913	0.0895028	0.313025	0.366397	0.202706	0.406219	0.340937	0.333442	#N/A	#N/A	#N/A	#N/A	#N/A
NITAB019877.1	4.88726	5.60711	1.03501	3.61541	6.20963	6.91084	1.98571	5.81189	1.17242	3.87452	0.367699	2.33151	3.68235	7.28552	1.03568	4.1183	Cellulose synthase A catalytic subunit 9 [UDP-forming]	sp|A2Z1C8|CESA9_ORYSI	Cellulose synthase-like protein	Solyc03g005450.3.1	cellulose biosynthetic process [GO:0030244]; cell wall organization [GO:0071555]; plant-type secondary cell wall biogenesis [GO:0009834]
NITAB019895.1	0.444123	0.354912	1.96287	1.09726	0.159132	0.32656	0.919895	0.673297	0.0564464	0.0531529	0.850697	0.769541	0.310637	0.122191	3.22628	0.909345	Sulfate adenylyltransferase	sp|Q60FC6|SAT_PYRYE	ATP-sulfurylase	Solyc09g082860.3.1	cysteine biosynthetic process [GO:0019344]; hydrogen sulfide biosynthetic process [GO:0070814]; methionine biosynthetic process [GO:0009086]; sulfate assimilation [GO:0000103]
NITAB020000.1	1.24443	0.960977	3.70956	6.81064	1.06281	1.18913	7.42919	9.22551	0.954297	1.32433	2.75011	3.51555	1.67398	1.09384	3.00352	8.52253	Luminal-binding protein 5	sp|Q03685|BIP5_TOBAC	Heat shock protein 70	Solyc03g082920.3.1	0
NITAB020017.1	8.93213	8.97838	21.4915	37.3413	8.99214	16.8888	31.5234	46.028	5.66926	11.6133	12.9739	19.9055	7.07388	24.0494	13.8681	38.0203	S-adenosylmethionine synthase 2	sp|P43281|METK2_SOLLC	S-adenosylmethionine synthase	Solyc12g099000.2.1	one-carbon metabolic process [GO:0006730]; S-adenosylmethionine biosynthetic process [GO:0006556]
NITAB020020.1	0.251763	0.369672	5.21045	9.29946	0.389278	0.356136	5.71621	6.65415	0.311975	0.351192	4.58518	5.1222	0.306727	0.355953	3.59079	5.65223	Probable receptor-like protein kinase At2g42960	sp|Q9SJG2|Y2296_ARATH	Kinase family protein	Solyc12g098960.2.1	protein phosphorylation [GO:0006468]
NITAB020025.1	2.28599	2.75306	2.23801	3.4097	2.8016	3.25649	4.85374	4.26714	1.57105	0.817772	0.867428	1.49339	1.17789	3.87248	1.31494	3.7532	CBL-interacting protein kinase 1	sp|Q9LGV5|CIPK1_ORYSJ	Non-specific serine/threonine protein kinase	Solyc12g098910.2.1	intracellular signal transduction [GO:0035556]; protein phosphorylation [GO:0006468]
NITAB020027.1	4.96344	5.77354	2.39465	2.40932	2.94543	4.45119	2.35491	2.12033	1.53577	1.31143	1.06263	0.55301	1.40894	1.95656	0.537878	0.777467	#N/A	#N/A	#N/A	#N/A	#N/A
NITAB020033.1	0	0	0	1.42165	0	0	1.99949	0	0	0	0.119359	0	0	0	0	0	#N/A	#N/A	#N/A	#N/A	#N/A
NITAB020034.1	0.471561	0.313955	1.1848	0.965372	0.643864	0.56729	0.235759	2.20882	0.443377	0.260591	0.681625	1.76077	0.279393	0.480333	2.01614	1.96107	#N/A	#N/A	#N/A	#N/A	#N/A
NITAB020051.1	8.61115	4.5493	9.36344	9.02419	3.91386	5.25016	8.25887	6.55531	9.21187	12.55	9.84429	8.38716	12.4308	2.58563	12.843	9.40662	Protein NRT1/ PTR FAMILY 2.11	sp|Q9LV10|PTR53_ARATH	Major facilitator superfamily protein	Solyc12g095810.2.1	glucosinolate transport [GO:1901349]; phloem glucosinolate loading [GO:0090449]; response to karrikin [GO:0080167]
NITAB020093.1	1.57752	1.78863	7.23578	5.91974	2.20219	2.27937	5.80325	4.86039	3.15713	2.55262	7.35906	5.32366	3.64226	1.14219	8.49258	5.6635	#N/A	#N/A	Loricrin-like	Solyc08g008180.2.1	#N/A
NITAB020215.1	0.0517166	0.0337586	13.62	24.3314	0.135692	0.126253	18.5699	20.5959	0.0257974	0.0418113	10.5688	9.93028	0.0470785	0.224037	6.32735	18.43	Probable aquaporin PIP-type pTOM75	sp|Q08451|PIP1_SOLLC	plasma membrane intrinsic protein 1.3	Solyc12g056220.2.1	response to water deprivation [GO:0009414]
NITAB020221.1	0.655978	0.98094	6.61204	6.87331	0.939476	0.85989	6.85429	9.04353	0.785023	0.522987	3.8051	9.82592	0.921265	0.76465	7.32882	7.76452	#N/A	#N/A	#N/A	#N/A	#N/A
NITAB020431.1	42.0992	47.3348	148.116	153.082	41.6318	41.1554	246.408	125.769	40.0441	34.9251	107.074	136.889	38.3616	48.3718	100.24	152.28	#N/A	#N/A	#N/A	#N/A	#N/A
NITAB020479.1	3.58843	9.49951	25.688	41.7046	5.63226	14.2762	35.3837	52.7976	2.06068	3.71667	14.2972	29.5907	1.89729	14.74	18.8648	34.8341	Nucleoside-triphosphatase	sp|P52914|NTPA_PEA	Apyrase	Solyc12g098540.2.1	mRNA transport [GO:0051028]
NITAB020614.1	0	0	3.38302	0.660617	0.0315035	0.0404959	1.54492	1.44331	0.00733419	0	4.29741	0.928208	0.0535328	0	2.25627	0.743131	#N/A	#N/A	dehydrin	Solyc04g082200.2.1	#N/A
NITAB020632.1	0.0625979	0.090753	3.86512	5.83529	0.167139	0.0785387	2.61969	3.15892	0.0177356	0.147054	6.05923	4.99962	0.00978082	0.0324828	0.542754	5.65023	#N/A	#N/A	#N/A	#N/A	#N/A
NITAB020682.1	6.97963	8.39126	97.6221	174.65	8.56858	11.2655	159.707	161.153	5.7625	8.31084	82.8107	82.771	6.74052	13.4625	65.7056	141.212	Tubulin alpha-2 chain	sp|P14641|TBA2_MAIZE	Tubulin alpha chain	Solyc08g006890.3.1	microtubule-based process [GO:0007017]; microtubule cytoskeleton organization [GO:0000226]; mitotic cell cycle [GO:0000278]
NITAB020699.1	0.0231913	0.0019866	6.36829	10.918	0.0594042	0.0261316	11.2231	12.9035	0.0258032	0.0249551	4.10085	6.16448	0.0240046	0	4.64112	10.5196	Early nodulin-like protein 3	sp|Q8LC95|ENL3_ARATH	Early nodulin-like protein	Solyc08g006790.3.1	0
NITAB020705.1	0.0745545	0.0549197	12.5154	36.9461	0.261029	0.057741	11.3449	38.4051	0.0645043	0.238825	9.79579	94.9269	0.0521048	0.0998407	10.5971	57.8233	Patatin group A-3	sp|Q2MY58|PATA3_SOLTU	Patatin	Solyc08g006860.3.1	defense response [GO:0006952]; lipid catabolic process [GO:0016042]
NITAB020741.1	4.02689	3.23451	13.0999	16.3664	4.67947	4.22615	13.0288	11.7185	4.59448	3.42383	12.1264	9.86445	4.96789	4.51576	9.91207	10.4064	#N/A	#N/A	BAG family molecular chaperone regulator 2	Solyc06g035720.3.1	#N/A
NITAB020971.1	0.110926	0.172328	27.879	26.3721	0.418896	0.124971	17.768	37.6952	0.113845	0.144237	10.8645	34.7503	0.206332	0.0782858	36.4931	276.475	Putrescine N-methyltransferase 4	sp|Q9SEH4|PMT4_TOBAC	spermidine synthase	Solyc08g014310.3.1	nicotine biosynthetic process [GO:0042179]; putrescine biosynthetic process [GO:0009446]
NITAB020972.1	0.0274508	0.0227756	4.82335	4.96634	0.15004	0.011116	2.43471	7.90161	0.0159014	0.0284475	1.68476	6.98564	0.0511376	0.0705977	5.53922	75.7518	Putrescine N-methyltransferase 4	sp|Q9SEH4|PMT4_TOBAC	spermidine synthase	Solyc08g014310.3.1	nicotine biosynthetic process [GO:0042179]; putrescine biosynthetic process [GO:0009446]
NITAB020973.1	0.289942	0.252485	62.2376	67.5128	0.86147	0.175894	42.2547	85.7627	0.431461	0.356366	24.8399	91.9627	0.510403	0.26483	68.8393	583.217	#N/A	#N/A	WD-repeat protein, putative	Solyc08g008490.3.1	#N/A
NITAB021001.1	10.4306	11.331	13.4383	19.8153	11.5734	10.7663	22.8936	24.2648	10.1236	10.5427	10.3738	14.0275	9.5289	11.7235	9.06081	21.2963	#N/A	#N/A	40S ribosomal protein S30	Solyc08g076340.3.1	#N/A
NITAB021077.1	0.723302	0.441094	2.27383	3.99514	0.992328	1.39866	5.23948	4.24495	0.0841803	0.0730208	1.82883	2.22553	0.134834	1.37134	1.48818	3.94796	Pectate lyase	sp|O24554|PLY_ZINVI	Pectate lyase	Solyc05g014000.3.1	pectin catabolic process [GO:0045490]
NITAB021217.1	0.257964	0.744144	7.1058	8.08761	0.779078	0.689876	8.46497	9.94475	0.877777	0.48189	4.23262	11.6519	0.363233	0.829977	9.20562	11.2127	#N/A	#N/A	#N/A	#N/A	#N/A
NITAB021244.1	0.406335	0.443033	1.59437	3.08044	0.279445	0.461935	2.7832	4.2255	0.469368	0.36399	0.97156	1.95619	0.28017	0.419128	1.05862	2.95496	2-isopropylmalate synthase A	sp|O04973|LEU1A_SOLPN	Isopropylmalate synthase	Solyc08g014130.3.1	leucine biosynthetic process [GO:0009098]
NITAB021316.1	0.174192	0.179968	33.6295	25.2002	0.146036	0.178818	18.548	24.5149	0.212929	0.160873	23.9967	24.1505	0.134875	0.192888	50.0548	21.4974	Feruloyl CoA ortho-hydroxylase 2	sp|Q9C899|F6H2_ARATH	2-oxoglutarate	Solyc10g026520.2.1	coumarin biosynthetic process [GO:0009805]; hydrogen peroxide-mediated programmed cell death [GO:0010421]
NITAB021403.1	0.179461	0.231398	3.15254	5.43993	0.0457727	0.18724	1.33215	3.15837	0.00733642	0.127659	1.01285	3.19555	0.0418582	0	1.712	5.11416	Protein TIFY 5A	sp|Q8LBM2|TIF5A_ARATH	Jasmonate zim-domain protein	Solyc08g036660.3.1	defense response [GO:0006952]; regulation of defense response [GO:0031347]; regulation of jasmonic acid mediated signaling pathway [GO:2000022]; response to wounding [GO:0009611]
NITAB021435.1	0.0155265	0.0399876	0.0608062	0.0706435	0.0905323	0.161879	0.386907	0.829721	0.379116	0.133196	0.411785	0.636858	0.271312	0.091561	1.39991	1.86059	#N/A	#N/A	#N/A	#N/A	#N/A
NITAB021609.1	0.750166	0.735937	3.91591	4.59901	0.468617	0.572798	6.95984	4.66265	0.613907	0.498381	2.80135	3.35386	0.57818	0.497846	2.61686	4.75394	Probable inactive nicotinamidase At3g16190	sp|Q93Z51|NIC4_ARATH	#N/A	#N/A	0
NITAB021611.1	0	0.00596435	4.10949	6.01595	0.00648329	0.00540324	3.63192	4.66349	0.0161541	0.0192169	2.87912	3.01492	0.0119079	0.00988673	1.84022	3.73145	#N/A	#N/A	BnaA05g11100D protein	Solyc06g051220.1.1	#N/A
NITAB021680.1	0.161752	0.0732659	1.36398	0.812096	0.196146	0.271251	0.952185	0.385927	0.474659	0.184167	1.87122	1.16704	0.7462	0.0867874	2.84612	1.64418	Late embryogenesis abundant protein D-29	sp|P13940|LEA29_GOSHI	Late embryogenesis abundant protein	Solyc12g098900.2.1	0
NITAB021772.1	0.346372	0.24879	2.14206	2.52115	0.297156	0.29105	4.1167	5.71488	0.615264	0.363217	1.30248	2.82275	0.389098	0.0326361	1.62657	3.01938	Phytochrome E	sp|P55004|PHYE_IPONI	#N/A	#N/A	detection of visible light [GO:0009584]; protein-chromophore linkage [GO:0018298]; protein-tetrapyrrole linkage [GO:0017006]; red, far-red light phototransduction [GO:0009585]; regulation of transcription, DNA-templated [GO:0006355]
NITAB021905.1	71.4129	95.4095	470.335	441.835	73.6601	67.5225	744.594	334.462	68.3959	50.9059	257.53	309.047	70.3195	71.8075	320.374	521.334	#N/A	#N/A	#N/A	#N/A	#N/A
NITAB021968.1	3.53441	4.32931	12.1321	18.4712	3.64089	3.23027	25.0524	16.1803	3.3411	2.84457	9.89445	12.3028	3.6042	4.31567	9.15037	16.8053	MLO-like protein 5	sp|O22815|MLO5_ARATH	ACT domain containing protein, putative, expressed	Solyc01g010000.3.1	defense response [GO:0006952]; response to biotic stimulus [GO:0009607]
NITAB022053.1	0.631546	0.441087	2.28934	4.44999	1.01044	0.920056	3.8246	3.52336	0.173939	0.115862	1.77387	2.28199	0.219272	1.14799	1.14841	3.03412	Pollen-specific protein SF3	sp|P29675|SF3_HELAN	Transcription factor LIM	Solyc12g088320.2.1	0
NITAB022076.1	3.59132	4.23657	18.7718	31.6785	3.57406	4.76735	26.3342	23.6917	3.24831	5.16217	15.8355	16.1788	3.82862	5.16495	12.7479	22.7309	Tubulin alpha-3 chain	sp|Q9ZRR5|TBA3_HORVU	Tubulin alpha chain	Solyc08g006890.3.1	microtubule-based process [GO:0007017]
NITAB022086.1	2.07263	1.79711	1.66953	1.71719	2.47008	2.3082	1.10296	1.50261	3.02768	2.97875	1.78635	1.55383	3.41725	1.91045	3.11303	2.08995	Amino acid permease 6	sp|P92934|AAP6_ARATH	Amino acid permease	Solyc12g088190.2.1	amino acid transmembrane transport [GO:0003333]; aspartate transmembrane transport [GO:0015810]; tryptophan transport [GO:0015827]
NITAB022148.1	0.294931	0.320945	94.4631	140.654	0.729579	0.250643	161.965	221.412	0.308299	0.469989	59.2646	48.4772	0.312256	0.505568	86.7921	208.305	#N/A	#N/A	#N/A	#N/A	#N/A
NITAB022149.1	0.0209977	0	1.75504	1.92511	0.0771959	0.0622604	4.06674	5.15704	0.0902058	0.0297094	0.461772	0.790067	0.0340834	0.0417658	0.878506	3.90467	Latex serine proteinase inhibitor	sp|P80691|LSPI_CARPA	Kunitz trypsin inhibitor	Solyc03g098720.3.1	0
NITAB022162.1	3.88436	2.97858	33.3444	29.0888	2.67104	3.34959	22.4582	21.9205	5.1242	5.24473	40.0163	36.8277	5.87511	1.09318	41.3946	26.7139	#N/A	#N/A	GIGANTEA	Solyc12g056650.2.1	#N/A
NITAB022219.1	0.439149	0.323846	3.1748	3.01639	0.252423	0.430201	0.977041	1.5166	0.895894	0.762212	0.927591	1.46062	0.597148	0.084539	1.52607	3.08135	Abscisic acid 8'-hydroxylase 1	sp|Q09J79|ABAH1_ORYSI	xyloglucan endotransglucosylase-hydrolase 5	Solyc08g005610.3.1	abscisic acid catabolic process [GO:0046345]
NITAB022235.1	0.151947	0.287705	6.58861	12.6241	0.366193	0.330139	12.8639	17.1055	0.095824	0.127069	2.66402	6.58251	0.156239	0.674011	4.06358	13.7909	Histone H3.2	sp|Q76MV0|H32_TOBAC	Histone H3	Solyc10g008910.1.1	0
NITAB022274.1	2.60842	3.58927	2.06973	8.94856	2.7148	3.06342	13.6651	8.2044	3.73735	2.39543	3.72488	5.55627	4.12445	2.92456	3.86937	9.77004	#N/A	#N/A	#N/A	#N/A	#N/A
NITAB022290.1	0.0254337	0.0288157	3.11598	5.2978	0.0234801	0.0659524	6.36994	7.12782	0.0486373	0.0612986	1.58406	3.23373	0.0348705	0.103622	2.55612	7.1097	Pectinesterase/pectinesterase inhibitor U1	sp|Q43143|PMEU1_SOLLC	pectin methylesterase	Solyc03g123630.3.1	cell wall modification [GO:0042545]; pectin catabolic process [GO:0045490]
NITAB022382.1	0.149888	0.16654	1.93142	4.30851	0.210111	0.163308	1.80131	4.18675	0.233388	0.183207	1.53302	3.04207	0.334946	0.099389	1.99706	3.60987	#N/A	#N/A	2-phosphoglycerate kinase	Solyc06g034180.2.1	#N/A
NITAB022409.1	10.4745	12.0611	6.63577	8.43547	14.6137	14.7925	11.5933	10.4233	5.86592	3.90758	3.86342	4.0443	5.57006	18.0106	3.43623	8.95593	#N/A	#N/A	senescence-associated family protein	Solyc04g072780.3.1	#N/A
NITAB022727.1	0.0223902	0	4.1033	7.82951	0.038598	0.0315326	4.31966	5.25289	0.00414161	0.00521917	3.32262	4.0882	0.0492842	0.0628604	2.67632	4.92984	CRIB domain-containing protein RIC4	sp|Q9FFD5|RIC4_ARATH	ROP-interactive CRIB motif protein	Solyc09g098440.3.1	cellulose microfibril organization [GO:0010215]; establishment of vesicle localization [GO:0051650]; multicellular organism development [GO:0007275]; pollen tube growth [GO:0009860]; regulation of actin filament polymerization [GO:0030833]; regulation of exocytosis [GO:0017157]; regulation of growth [GO:0040008]
NITAB022885.1	15.3486	11.2716	6.45775	4.79175	12.8689	12.4701	4.80059	4.37246	27.205	14.9927	6.87441	6.39185	29.2779	5.44275	7.35185	5.98928	#N/A	#N/A	PLATZ transcription factor family protein	Solyc08g076860.3.1	#N/A
NITAB022938.1	2.20818	1.72704	12.0049	12.2759	2.49406	2.17018	14.9944	10.0021	3.09598	1.67301	12.5417	6.66572	2.59211	1.96636	12.722	9.8239	#N/A	#N/A	At1g76250	Solyc04g082290.3.1	#N/A
NITAB023065.1	6.4905	8.62186	18.008	21.802	5.86094	6.64434	28.1236	21.787	7.48944	5.94448	14.9035	21.7525	7.73752	6.98598	10.5986	23.0444	#N/A	#N/A	#N/A	#N/A	#N/A
NITAB023245.1	2.10497	1.63489	5.23114	5.18358	2.09438	1.81199	5.49201	6.55488	2.20166	2.97941	6.15609	3.91114	3.75106	1.56828	4.68507	4.58935	DNA-directed RNA polymerases II, IV and V subunit 6A	sp|Q9FJ98|RPD6A_ARATH	DNA-directed RNA polymerase II family protein	Solyc09g010500.3.1	transcription by RNA polymerase I [GO:0006360]; transcription by RNA polymerase II [GO:0006366]; transcription by RNA polymerase III [GO:0006383]
NITAB023404.1	0.234611	0.559488	0.301181	2.01758	0.206685	0.498853	0.259399	2.06828	0.242521	1.0116	0.18235	1.10282	0.290744	0.0841265	0.432168	1.43966	Allene oxide synthase 2, chloroplastic	sp|Q9LLB0|AOS2_SOLLC	allene oxide synthase	Solyc04g079730.1.1	defense response [GO:0006952]; jasmonic acid biosynthetic process [GO:0009695]; oxidation-reduction process [GO:0055114]; oxylipin biosynthetic process [GO:0031408]; sterol metabolic process [GO:0016125]
NITAB023409.1	0.514752	0.268519	3.96429	3.99912	0.143596	0.586576	1.63396	2.43713	1.05288	0.521872	1.90816	1.69011	0.602221	0.257101	2.41342	2.22382	Transcription factor MYB1	sp|Q42575|MYB1_ARATH	R2R3MYB transcription factor 77	Solyc04g079360.1.1	response to salicylic acid [GO:0009751]
NITAB023464.1	0.0137347	0.0164974	1.35613	4.16796	0.0366666	0.00263957	2.78177	3.18722	0.00295687	0	1.18377	2.258	0	0.0218637	0.945342	2.34494	#N/A	#N/A	methyl-CPG-binding domain 7	Solyc04g011735.1.1	#N/A
NITAB023468.1	0.0303523	0	0.967394	3.25299	0	0.00183121	1.21626	2.89853	0.00533747	0	0.419509	1.62409	0	0	0.293901	2.0635	#N/A	#N/A	Pentatricopeptide repeat-containing protein At5g14770, mitochondrial	Solyc04g011767.1.1	#N/A
NITAB023514.1	0.604996	0.568503	4.90452	4.53068	0.601213	0.697618	4.55901	3.80328	0.629652	0.753187	6.16581	3.84057	0.794872	0.61603	4.69395	3.75972	DIS3-like exonuclease 2	sp|P0DM58|DI3L2_ARATH	DIS3-like exonuclease 2	Solyc11g013030.2.1	nuclear-transcribed mRNA catabolic process, exonucleolytic [GO:0000291]; nuclear-transcribed mRNA catabolic process, exonucleolytic, 3'-5' [GO:0034427]; polyuridylation-dependent mRNA catabolic process [GO:1990074]
NITAB023595.1	0.202891	0.302352	1.65024	2.57956	0.118462	0.0770762	4.4808	4.02434	0.110296	0.195676	0.702998	1.95512	0.0996363	0.0488362	1.39145	2.69869	7-deoxyloganetin glucosyltransferase	sp|F8WKW1|UGT2_GARJA	Glycosyltransferase	Solyc04g074390.3.1	0
NITAB023648.1	0.341068	0.0867798	0.725676	1.72041	0.0502232	0.385489	3.5343	2.21428	0.502353	0	0.124231	0.246791	0	0.0519238	0.114858	1.36134	Subtilisin-like protease SBT1.3	sp|Q9FLI4|SBT13_ARATH	serine protease SBT1	Solyc04g078110.1.1	0
NITAB023701.1	0.660231	0.46877	65.786	94.19	0.947115	0.80494	71.6139	70.6853	0.363101	0.473338	61.6409	47.1988	0.491698	0.86519	43.5558	58.5886	Isoflavone reductase-like protein	sp|E1U332|ALL12_OLEEU	Isoflavone reductase-like protein	Solyc04g080550.3.1	0
NITAB023722.1	1.56294	0.741806	10.4004	5.57383	1.74192	1.17391	4.55369	4.333	2.80711	2.59788	12.9832	9.99888	2.86751	1.22189	20.4997	9.43574	#N/A	#N/A	Carbohydrate esterase plant-like protein	Solyc04g078440.3.1	#N/A
NITAB023723.1	1.56371	1.84277	2.47032	9.49999	1.69199	1.61128	4.77928	14.2205	1.35975	1.77854	1.01643	7.50547	1.76526	1.63395	2.70583	11.5932	Isoaspartyl peptidase/L-asparaginase	sp|P30364|ASPG_LUPAN	L-asparaginase	Solyc04g078460.3.1	0
NITAB023757.1	2.13113	2.39158	3.45957	4.54186	2.79913	3.27464	4.39161	6.13088	3.18175	3.41147	2.20729	3.29329	3.08666	3.57067	3.98177	7.79685	Amino acid permease 6	sp|P92934|AAP6_ARATH	Amino acid transporter	Solyc04g077050.3.1	amino acid transmembrane transport [GO:0003333]; aspartate transmembrane transport [GO:0015810]; tryptophan transport [GO:0015827]
NITAB023809.1	2.23734	1.19213	6.37822	9.90388	1.26326	2.38225	3.25447	5.56314	2.73567	4.59007	3.2486	5.29732	2.84057	1.01182	4.64367	8.59343	#N/A	#N/A	Nodulin-related protein 1, putative	Solyc04g005480.1.1	#N/A
NITAB023880.1	4.78353	6.70556	18.8625	13.8264	2.57658	2.48324	10.5107	12.3224	4.36629	5.11012	40.6137	14.5527	2.98213	7.03896	15.6084	12.1844	#N/A	#N/A	#N/A	#N/A	#N/A
NITAB023899.1	0.75938	0.880665	34.2328	42.1611	1.63778	0.83767	36.1688	35.1683	0.322333	0.423577	33.2422	26.571	0.8214	1.02409	19.946	33.4932	Cysteine protease XCP1	sp|O65493|XCP1_ARATH	Cysteine protease, putative	Solyc12g094700.2.1	programmed cell death involved in cell development [GO:0010623]; proteolysis involved in cellular protein catabolic process [GO:0051603]
NITAB023909.1	2.174	2.49067	13.581	32.2405	2.6956	2.73825	24.5677	43.8469	2.25806	2.44434	8.11995	19.9116	2.6942	2.58101	10.3455	35.9743	Cinnamoyl-CoA reductase 1	sp|Q6K9A2|CCR1_ORYSJ	Cinnamoyl-CoA reductase family protein	Solyc04g082780.3.1	defense response [GO:0006952]; lignin biosynthetic process [GO:0009809]
NITAB023922.1	0.0557198	0.124516	3.10077	6.07669	0.169065	0.354936	5.08324	7.96936	0.0652322	0.139256	2.02353	3.84874	0.0883786	0.409748	2.44173	6.34154	L-ascorbate oxidase homolog	sp|Q00624|ASOL_BRANA	pectinesterase	Solyc04g082140.3.1	0
NITAB023946.1	0.109613	0.223057	21.167	68.1056	0.215994	0.246282	42.1092	79.0996	0.244596	0.106896	12.2364	48.9719	0.222921	0.22585	16.5415	66.7583	Ornithine decarboxylase	sp|P50134|DCOR_DATST	ornithine decarboxylase	Solyc04g082030.1.1	putrescine biosynthetic process from ornithine [GO:0033387]
NITAB023947.1	0.149649	0.433967	52.4902	169.426	0.444443	0.439294	99.9675	205.708	0.118297	0.232034	30.2018	129.041	0.166073	0.763912	40.2417	175.573	Electron transfer flavoprotein-ubiquinone oxidoreductase, mitochondrial	sp|O22854|ETFQO_ARATH	#N/A	#N/A	leucine catabolic process [GO:0006552]; response to absence of light [GO:0009646]
NITAB024142.1	0	0	3.19007	3.87559	0.0116224	0.00370862	4.25554	3.36581	0.00785561	0.00747902	4.83948	7.54927	0.0486099	0.0286948	3.04402	6.6247	#N/A	#N/A	Leguminosin group485 secreted peptide	Solyc04g014320.1.1	#N/A
NITAB024143.1	0.0147524	0.0148597	4.36305	4.51727	0.0300914	0.00193096	6.29239	4.73741	0.00225128	0.0361195	5.06125	9.12872	0	0.130861	4.03004	7.87075	#N/A	#N/A	Leguminosin group485 secreted peptide	Solyc04g014320.1.1	#N/A
NITAB024146.1	0.0067664	0.0241663	6.85985	7.65512	0.0532813	0.0235956	10.9552	7.51855	0.0432421	0.0377526	9.04092	17.0855	0	0.0149365	7.00277	12.7828	#N/A	#N/A	Leguminosin group485 secreted peptide	Solyc04g014320.1.1	#N/A
NITAB024152.1	0.328173	0.2732	0.648413	0.740342	0.330854	0.427737	0.841196	0.640086	0.329303	0.262608	0.510013	0.685825	1.01658	1.2082	2.95736	5.56317	#N/A	#N/A	Very-long-chain	Solyc04g014370.3.1	#N/A
NITAB024524.1	1.96213	1.91801	7.53728	8.45717	1.41678	1.85467	6.1033	5.62819	2.95479	2.75821	8.05789	8.55113	3.20824	0.428686	9.61128	6.76902	#N/A	#N/A	GIGANTEA	Solyc04g071990.3.1	#N/A
NITAB024656.1	0.124574	0.0671637	2.74935	4.68391	0.129158	0.141401	5.43681	5.43891	0.0703174	0.0564037	1.42898	2.10192	0.0190177	0.156693	1.51933	3.40207	#N/A	#N/A	#N/A	#N/A	#N/A
NITAB024714.1	0.0677411	0.321018	1.8014	2.09133	0.210837	0.237458	5.67309	4.41588	0.368109	0.0923948	1.17234	3.12777	0.16321	0.121126	3.72605	2.39798	#N/A	#N/A	#N/A	#N/A	#N/A
NITAB024738.1	1.85492	2.05022	2.45241	4.87842	1.2317	1.0086	1.99712	4.34976	2.2662	3.0755	2.37927	3.12371	2.99526	1.41152	3.80592	5.58524	#N/A	#N/A	zein-binding protein	Solyc11g020850.2.1	#N/A
NITAB024746.1	0.0219007	0.0300938	4.38709	17.87	0.0349461	0.0388805	9.68923	19.566	0.0107355	0.0139413	2.34189	6.77607	0.0487083	0	3.68968	15.9845	Peroxidase 28	sp|Q9SS67|PER28_ARATH	Peroxidase	Solyc04g071890.3.1	cellular response to hypoxia [GO:0071456]; hydrogen peroxide catabolic process [GO:0042744]; response to oxidative stress [GO:0006979]
NITAB024754.1	0.098466	0.156174	0.116761	1.98155	0	0.146185	0	0.325952	0	0.127194	0.361224	0.112198	0.0587032	0.195299	0.345217	1.97487	#N/A	#N/A	#N/A	#N/A	#N/A
NITAB024763.1	0.014655	0	3.39174	6.17967	0.00778758	0.035506	1.50714	2.43188	0.0185055	0.0248415	1.5359	3.25819	0.00357772	0.0165443	2.04033	4.97335	E3 ubiquitin-protein ligase PUB22	sp|Q9SVC6|PUB22_ARATH	U-box domain-containing protein	Solyc04g008100.2.1	defense response [GO:0006952]; protein autoubiquitination [GO:0051865]; protein ubiquitination [GO:0016567]; response to chitin [GO:0010200]; response to water deprivation [GO:0009414]
NITAB024780.1	0.125066	0.122554	18.3184	135.21	0.353999	0.143902	39.6082	204.09	0.0945126	0.0901935	7.5775	99.6829	0.156135	0.125923	15.2298	142.184	Beta-glucosidase 47	sp|Q9SVS1|BGL47_ARATH	Beta-glucosidase, putative	Solyc02g080300.3.1	carbohydrate metabolic process [GO:0005975]
NITAB024785.1	0.692373	0.592625	5.75783	5.16488	1.04572	0.569168	5.17183	3.81146	1.07498	0.713565	5.92954	4.44477	1.03824	0.586333	8.53697	5.40579	#N/A	#N/A	Mediator of RNA polymerase II transcription subunit 23	Solyc04g016420.3.1	#N/A
NITAB024857.1	0.232297	0.409203	4.3666	10.789	0.530645	0.313995	11.7807	12.8437	0.159527	0.0806431	2.3493	3.85081	0.423809	0.284985	2.71114	10.6968	#N/A	#N/A	#N/A	#N/A	#N/A
NITAB024858.1	0.270863	0.380921	4.59031	11.7742	0.488591	0.404475	10.1156	12.5883	0.32485	0.146907	2.40793	4.1	0.389941	0.113934	2.21739	10.8587	Histone H4	sp|Q76H85|H4_SILLA	histone H4	Solyc11g066160.1.1	nucleosome assembly [GO:0006334]
NITAB024932.1	0.0357615	0.0161576	7.23562	8.44402	0.0527111	0.0126935	12.6241	9.95327	0.0100505	0.0150696	2.50693	2.45343	0.0313536	0.030954	3.56714	5.46428	Kirola	sp|P85524|KIRO_ACTDE	MLP-like protein	Solyc04g007790.3.1	activation of immune response [GO:0002253]; defense response [GO:0006952]
NITAB024947.1	1.17108	1.61195	6.09638	10.8192	1.72643	2.15297	7.90771	8.61833	0.635806	0.697165	5.74652	5.39983	0.833123	3.09918	3.90069	6.77937	#N/A	#N/A	Kinase family protein	Solyc04g057930.3.1	#N/A
NITAB025020.1	0.031547	0.020495	8.6057	20.0023	0.041732	0.00773241	8.49657	11.6712	0.0331986	0.0318452	8.01269	8.95015	0.0288158	0	6.22474	9.12991	#N/A	#N/A	TPX2	Solyc04g014550.3.1	#N/A
NITAB025030.1	903.76	1069.65	2458.26	2165.05	856.232	931.315	3568.85	1872.16	692.791	651.567	993.655	1377.58	1021.15	1360.5	1053.21	2664.6	#N/A	#N/A	#N/A	#N/A	#N/A
NITAB025033.1	907.054	1329.59	1522.27	1709.18	1229.21	1004.52	2684.34	1385.06	1169.91	800.69	853.536	1390.92	1091.92	1149.36	586.701	1521	#N/A	#N/A	#N/A	#N/A	#N/A
NITAB025045.1	0.184434	0.148762	2.25854	2.51961	0.144716	0.263208	3.89799	2.84136	0.278655	0.264567	1.07344	4.3	0.194505	0.25442	2.77368	2.39601	#N/A	#N/A	#N/A	#N/A	#N/A
NITAB025129.1	1.94725	2.51766	2.25348	4.99442	2.05311	2.20951	3.50336	4.86781	2.15346	1.85494	2.21391	2.71468	2.16368	1.76776	1.72286	3.43159	#N/A	#N/A	Homeobox leucine zipper protein	Solyc08g062510.3.1	#N/A
NITAB025187.1	0.507441	0.590163	2.69406	9.59998	0.490737	0.484113	5.78694	14.6797	0.649793	0.554909	2.47441	7.46055	0.658028	0.615002	2.62709	10.8154	Ribose-phosphate pyrophosphokinase 3, mitochondrial	sp|Q9XGA0|KPRS3_SPIOL	Ribose-phosphate pyrophosphokinase, putative	Solyc10g007760.3.1	nucleoside metabolic process [GO:0009116]; nucleotide biosynthetic process [GO:0009165]
NITAB025207.1	0.108725	0.0523989	1.57507	1.71714	0.0954155	0.172931	2.43401	3.42904	0.0882701	0.123139	0.438437	1.23475	0.0698049	0.246202	0.589561	3.11942	Polygalacturonase	sp|P43212|PGLR2_CRYJA	Pectin lyase-like superfamily protein	Solyc04g008230.3.1	carbohydrate metabolic process [GO:0005975]; cell wall organization [GO:0071555]; fruit ripening [GO:0009835]
NITAB025208.1	0.240274	0.0684702	2.29284	3.3487	0.174175	0.235266	4.73545	6.01101	0.181636	0.219714	0.756459	2.29416	0.150794	0.266237	1.09429	5.99324	Polygalacturonase	sp|P43212|PGLR2_CRYJA	Pectin lyase-like superfamily protein	Solyc04g008230.3.1	carbohydrate metabolic process [GO:0005975]; cell wall organization [GO:0071555]; fruit ripening [GO:0009835]
NITAB025322.1	0.388599	0.420389	5.41095	9.12441	0.453017	0.638447	6.15266	6.57561	0.151405	0.308511	5.7561	4.7499	0.25574	0.759415	3.4686	5.29224	Probable beta-D-xylosidase 5	sp|Q9LJN4|BXL5_ARATH	Beta-D-xylosidase	Solyc04g072850.3.1	arabinan catabolic process [GO:0031222]; xylan catabolic process [GO:0045493]
NITAB025445.1	6.31833	6.34016	6.54574	11.9471	7.38943	6.59287	9.26215	17.069	4.5735	5.96538	5.02144	8.53486	5.72617	6.50158	5.81362	13.0609	L-ascorbate peroxidase, cytosolic	sp|P48534|APX1_PEA	ascorbate peroxidase 6	Solyc11g018550.3.1	hydrogen peroxide catabolic process [GO:0042744]; response to oxidative stress [GO:0006979]
NITAB025580.1	1.2887	0.982786	6.87494	6.38918	0.689211	0.936501	6.04762	4.47155	3.20738	2.19642	9.0067	7.27023	4.47449	0.43857	9.92328	7.06688	#N/A	#N/A	RING finger and CHY zinc finger protein	Solyc08g067960.3.1	#N/A
NITAB025817.1	5.25248	6.46593	8.55012	9.14627	4.41851	8.06117	6.52816	6.34059	6.21575	8.32017	8.71697	12.1282	8.05625	5.63269	10.4902	9.84776	Cytokinin riboside 5'-monophosphate phosphoribohydrolase LOG4	sp|Q9LFH3|LOG4_ARATH	Cytokinin riboside 5'-monophosphate phosphoribohydrolase	Solyc04g081290.3.1	cytokinin biosynthetic process [GO:0009691]
NITAB025914.1	0.642609	0.724831	4.79395	13.2803	0.339184	0.694588	2.13564	5.29178	1.15384	1.45843	2.0108	5.63742	0.62333	0.405618	3.65154	9.96269	#N/A	#N/A	DUF4228 domain protein	Solyc04g007580.1.1	#N/A
NITAB025965.1	0	0.161199	3.44571	2.08788	0	0.64312	2.06739	1.74567	0.136972	0.452658	1.62746	3.94699	0.286954	0	2.9483	0.30455	#N/A	#N/A	#N/A	#N/A	#N/A
NITAB025986.1	0.0814293	0.0703997	1.5836	1.72819	0.0477406	0.029407	3.4971	4.53825	0.0766699	0.061186	1.08584	2.0711	0.0621064	0.0227083	1.89857	1.8174	#N/A	#N/A	#N/A	#N/A	#N/A
NITAB025996.1	0.112344	0.0497987	18.1346	8.92439	0.113838	0.0518781	11.1084	7.63365	0.114548	0.119464	13.5577	11.7361	0.22299	0.141091	18.0611	8.74874	Heavy metal-associated isoprenylated plant protein 20	sp|Q9C9A3|HIP20_ARATH	Heavy metal transport/detoxification superfamily protein	Solyc04g007630.2.1	cadmium ion homeostasis [GO:0055073]; detoxification of cadmium ion [GO:0071585]; metal ion transport [GO:0030001]
NITAB026014.1	0.124274	0.313468	0.972937	2.5653	0.127866	0.232583	2.94386	2.6643	0.146706	0.16136	0.737583	3.78129	0.169912	0.0702205	0.965022	2.92265	Extensin	sp|P06599|EXTN_DAUCA	Hydroxyproline-rich glycoprotein	Solyc04g071085.1.1	plant-type cell wall organization [GO:0009664]
NITAB026161.1	0.0734647	0.0603672	4.04939	8.24173	0.0502116	0.0776684	5.30378	5.89432	0.124215	0.0768958	4.06928	4.48884	0.0659844	0.0370605	2.79611	4.78355	#N/A	#N/A	#N/A	#N/A	#N/A
NITAB026162.1	0.0836576	0.0415337	4.24479	8.26016	0.0884642	0.115584	5.1364	5.49879	0.114208	0.087906	4.16793	4.54939	0.0679496	0.057286	2.82772	5.0516	Probable galacturonosyltransferase-like 2	sp|Q9S7G2|GATL2_ARATH	Hexosyltransferase	Solyc04g079860.1.1	cell wall organization [GO:0071555]; pectin biosynthetic process [GO:0045489]
NITAB026166.1	135.025	141.608	387.661	383.32	96.0412	115.326	671.434	374.673	136.617	112.517	242.162	303.502	121.026	149.723	251.055	440.379	#N/A	#N/A	Elongation factor Ts, mitochondrial	Solyc02g014095.1.1	#N/A
NITAB026223.1	3.90899	1.98034	4.95236	4.02432	2.52386	2.69103	5.34626	3.72297	2.97202	2.11022	0.968729	3.49044	1.03229	0.274153	0.49779	0.383605	#N/A	#N/A	#N/A	#N/A	#N/A
NITAB026318.1	129.001	85.6377	34.5266	27.9667	101.884	76.9504	28.7928	22.8073	171.263	107.018	28.5258	30.5154	171.253	63.5251	44.0524	32.5377	#N/A	#N/A	ASR4	Solyc04g071615.1.1	#N/A
NITAB026374.1	0.396919	0.380079	6.49935	5.39262	0.524003	0.444919	5.85344	4.15577	0.652556	0.558309	6.73168	4.87939	0.546342	0.378559	7.10481	5.38585	ABC transporter G family member 6	sp|Q9FNB5|AB6G_ARATH	ABC transporter G family member	Solyc07g063400.3.1	response to nematode [GO:0009624]; suberin biosynthetic process [GO:0010345]; transmembrane transport [GO:0055085]
NITAB026456.1	0.0773333	0.0692859	18.4062	91.5609	0.106081	0.0612287	39.4244	127.888	0.0633357	0.0820617	7.84089	65.9896	0.100848	0.0419456	13.9694	103.3	Protein DETOXIFICATION 38	sp|F4JKB9|DTX38_ARATH	Protein DETOXIFICATION	Solyc02g080480.3.1	drug transmembrane transport [GO:0006855]
NITAB026457.1	0.0769183	0.0201297	0.730387	9.82796	0.102781	0.011785	4.80494	17.1576	0.0783488	0.046476	0.577422	4.97753	0.0223831	0	1.76293	9.29501	#N/A	#N/A	#N/A	#N/A	#N/A
NITAB026459.1	0.179658	0.160883	37.11	200.051	0.393788	0.161513	84.9905	296.316	0.145736	0.157219	15.4766	142.852	0.209326	0.17006	28.3145	217.187	Isoflavone reductase homolog A622	sp|P52579|IFRH_TOBAC	Phenylcoumaran benzylic ether reductase 3	Solyc03g033970.1.1	secondary metabolite biosynthetic process [GO:0044550]
NITAB026467.1	1.76929	0.604182	3.5805	3.46591	0.810044	0.768665	2.49819	2.5269	0.36122	0.869324	2.02828	1.76302	1.47007	4.8585	3.64559	9.55508	Spermidine synthase 1	sp|Q96556|SPD1_DATST	Spermidine synthase	Solyc04g026030.3.1	spermidine biosynthetic process [GO:0008295]
NITAB026524.1	0.561995	0.183232	1.19268	0.900798	0.521431	0.620331	2.39965	1.57188	0.577531	0.491769	1.01644	1.8009	0.063069	0	0.230421	0.721267	#N/A	#N/A	#N/A	#N/A	#N/A
NITAB026670.1	0.276758	0.322659	2.40741	3.86186	0.271905	0.26414	5.39779	6.10102	0.278831	0.367809	1.5474	2.43104	0.239497	0.182394	1.62147	4.8026	#N/A	#N/A	Ribonucleoside-diphosphate reductase	Solyc04g012060.3.1	#N/A
NITAB026682.1	27.9556	44.3031	36.2033	43.5722	43.7061	31.7463	122.492	55.9158	38.0346	28.0997	30.0088	34.3271	35.5502	35.2749	19.9474	67.9482	#N/A	#N/A	#N/A	#N/A	#N/A
NITAB026717.1	24.1982	3.40057	15.0798	6.25709	13.2787	15.0147	19.0433	19.5695	11.0055	26.4829	17.003	12.8849	35.3191	6.5687	14.2152	20.0862	Multiprotein-bridging factor 1a	sp|Q9SJI8|MBF1A_ARATH	Multiprotein-bridging factor, putative	Solyc01g104740.3.1	positive regulation of transcription, DNA-templated [GO:0045893]
NITAB026766.1	0.0112947	0.0244926	4.83288	3.94287	0.0540118	0.0392758	3.37535	3.24139	0.0693327	0.0525493	4.45134	3.65405	0.0204541	0.0574629	4.81345	3.1434	#N/A	#N/A	RNA-binding protein, putative	Solyc04g014820.3.1	#N/A
NITAB026819.1	0.659698	0.495376	0.847532	0.576349	0.363203	0.209825	0.316157	0.676182	0.122405	0.529475	0.23424	0.606931	1.16284	0.21805	0.627087	2.0004	Mitochondrial import inner membrane translocase subunit TIM17-1	sp|Q9LN27|TI171_ARATH	Mitochondrial import inner membrane translocase subunit Tim17-like protein	Solyc06g082270.2.1	protein import into mitochondrial matrix [GO:0030150]
NITAB026849.1	0.0609005	0.137558	2.05385	10.0375	0.0374974	0.133295	3.28664	3.49636	0.0530345	0.0403061	1.73285	5.43655	0.0383155	0	1.88633	7.21154	Proteinase inhibitor type-2	sp|Q40561|IP21_TOBAC	VIROID-INDUCIBLE PROTEINASE INHIBITOR II	Solyc03g020050.3.1	0
NITAB026966.1	1.89976	0.963658	7.03184	13.1048	1.36986	1.77805	13.8625	19.0834	1.73571	1.92987	3.4709	6.36322	2.47983	0.853034	3.70396	15.7814	Histone H2A	sp|Q9M531|H2A_EUPES	Histone H2A	Solyc11g073250.2.1	0
NITAB026973.1	0.675987	1.04537	2.69299	6.62908	0.961597	0.843179	5.54225	6.63757	0.584127	0.781532	1.66285	2.66251	0.686046	0.921589	1.67302	7.6723	Histone H4	sp|Q76H85|H4_SILLA	histone H4	Solyc11g066160.1.1	nucleosome assembly [GO:0006334]
NITAB027140.1	0.0477641	0.0404747	8.98478	15.6052	0.142094	0.0742622	10.9651	10.5629	0.0850668	0.0518651	9.40029	7.39278	0.0637058	0.0985927	6.36398	8.84153	Peroxidase 64	sp|Q43872|PER64_ARATH	Peroxidase	Solyc02g083480.3.1	hydrogen peroxide catabolic process [GO:0042744]; response to oxidative stress [GO:0006979]
NITAB027199.1	0.0212621	0.0121291	0.923051	2.15653	0.0394172	0.00579785	1.5812	3.36187	0.0104662	0.0116011	2.67099	4.1987	0.0292426	0.0313767	0.887784	1.08984	Osmotin-like protein	sp|P25871|OLPA_TOBAC	Osmotin-like protein	Solyc08g080660.1.1	defense response [GO:0006952]; response to biotic stimulus [GO:0009607]
NITAB027224.1	3.88696	7.3581	9.51625	17.3082	5.49747	4.92261	16.0795	17.7171	4.63295	2.51589	5.41164	7.82485	3.67408	4.80531	6.8026	19.6299	Histone H4	sp|Q76H85|H4_SILLA	histone H4	Solyc11g066160.1.1	nucleosome assembly [GO:0006334]
NITAB027239.1	0.107649	0.174269	12.5673	24.1472	0.319224	0.341595	28.5887	26.5967	0.0774586	0.075793	8.0188	11.6543	0.108044	0.56797	8.65303	21.2593	Expansin-A3	sp|O80932|EXPA3_ARATH	expansin9	Solyc06g005560.3.1	plant-type cell wall organization [GO:0009664]; response to gibberellin [GO:0009739]; response to red light [GO:0010114]; syncytium formation [GO:0006949]
NITAB027257.1	0.538761	0.484019	3.98661	5.30816	0.770756	1.026	6.52319	7.71735	0.357197	0.407523	2.1378	2.94672	0.278012	0.651491	2.73366	7.06235	#N/A	#N/A	#N/A	#N/A	#N/A
NITAB027287.1	0.0192872	0.0348657	10.2673	18.6458	0.0431319	0.0435191	12.0073	13.5193	0.109679	0.00782279	9.30659	10.041	0.0435848	0.0514151	6.6373	11.9317	UDP-rhamnose/UDP-galactose transporter 3	sp|Q9FIH5|URGT3_ARATH	Nucleotide/sugar transporter family protein	Solyc11g069540.2.1	carbohydrate transport [GO:0008643]
NITAB027300.1	0.377781	0.281705	72.6872	51.8636	0.422851	0.232079	57.1712	40.1734	0.448459	0.575985	83.5694	56.8206	0.531751	0.235888	74.762	49.6823	Galactinol synthase 2	sp|C7G304|GOLS2_SOLLC	Hexosyltransferase	Solyc02g084980.3.1	galactose metabolic process [GO:0006012]
NITAB027340.1	0.00838375	0.0185018	3.53618	8.04511	0.0546714	0.0337804	4.67484	4.56369	0.0178679	0.0106279	4.42324	3.19909	0.0156388	0.0211687	2.44479	3.67757	#N/A	#N/A	Zinc finger transcription factor 36	Solyc05g008670.3.1	#N/A
NITAB027362.1	7.56884	0.878419	11.2656	7.96706	2.35329	3.79158	9.70396	8.45965	3.25899	6.33859	11.3771	13.0563	6.87405	1.09065	13.6896	8.03525	#N/A	#N/A	#N/A	#N/A	#N/A
NITAB027551.1	0.00357815	0.026717	2.05482	3.39773	0.00534663	0.0190066	3.3822	4.64911	0.0523626	0.00855361	0.962047	1.67067	0.0128961	0.0475855	0.966696	3.02746	Transcription factor SCREAM2	sp|Q9LPW3|SCRM2_ARATH	bHLH transcription factor 078	Solyc02g063430.3.1	guard mother cell differentiation [GO:0010444]; regulation of transcription, DNA-templated [GO:0006355]; response to freezing [GO:0050826]
NITAB027571.1	0.0279506	0.0219939	0.528714	2.49864	0.0340134	0.042599	1.51908	3.62243	0.0327994	0.0362422	0.283364	1.34456	0.0253199	0.0171605	0.655307	2.86595	Premnaspirodiene oxygenase	sp|A6YIH8|C7D55_HYOMU	Cytochrome P450	Solyc02g062030.1.1	0
NITAB027572.1	2.67796	3.10706	4.85841	5.11779	1.60819	2.69714	3.00616	2.93572	3.471	3.60985	4.87412	6.11158	3.91058	0.93818	6.12036	4.51048	NEP1-interacting protein-like 1	sp|Q9FKX5|NIPL1_ARATH	RING/U-box superfamily protein	Solyc02g062040.3.1	defense response [GO:0006952]
NITAB027581.1	0.00448818	0.0107416	1.28839	3.24657	0.0158402	0.0093661	2.91863	3.27058	0.0358199	0.00867706	0.835094	2.06447	0.0177296	0.00715514	0.849615	2.25508	Peroxidase 49	sp|O23237|PER49_ARATH	Peroxidase	Solyc02g062510.3.1	hydrogen peroxide catabolic process [GO:0042744]; response to oxidative stress [GO:0006979]
NITAB027605.1	0.218403	0.146966	2.08633	2.16085	0.0937976	0.097083	1.43208	1.49443	0.45453	0.174694	1.77613	1.41357	0.412817	0.100347	3.1588	2.04716	#N/A	#N/A	Dof zinc finger protein	Solyc02g081560.1.1	#N/A
NITAB027609.1	3.77926	3.88057	1.16027	1.28551	4.13905	3.07759	1.27165	0.834535	6.62359	4.83741	1.55196	1.80139	7.01558	1.72787	2.14589	1.9178	Probable acyl-activating enzyme 5, peroxisomal	sp|Q9FFE6|AAE5_ARATH	AMP-dependent synthetase and ligase family protein	Solyc02g037495.1.1	fatty acid metabolic process [GO:0006631]
NITAB027654.1	0.495998	0.269007	4.49149	5.94578	0.124118	0.374355	1.97042	3.92722	1.15913	0.982842	2.12047	2.75793	0.79708	0.091749	4.20686	4.62525	#N/A	#N/A	inosine-uridine preferring nucleoside hydrolase family protein	Solyc01g080570.3.1	#N/A
NITAB027666.1	0	0	0.32853	2.94215	0.0290774	0.00141078	0.180384	1.58673	0.00191895	0.0034546	0.245671	2.88908	0	0	0.580092	1.40245	Phospholipase A1-II 1	sp|A2ZW16|PLA1_ORYSJ	Phospholipase A1	Solyc02g077430.3.1	lipid catabolic process [GO:0016042]
NITAB027682.1	3.99328	3.2689	19.0874	15.446	3.52691	3.9361	18.693	15.6001	3.20773	2.99501	19.7243	12.4836	3.41994	2.60619	14.804	12.8242	#N/A	#N/A	bidirectional amino acid transporter 1	Solyc02g077770.3.1	#N/A
NITAB027892.1	0.0516218	0.0274217	2.62263	4.90183	0.0649493	0.0334215	5.12384	5.88202	0.0493129	0.0353879	1.72372	2.29587	0.0292048	0.116126	1.73383	4.72719	#N/A	#N/A	Transmembrane protein, putative	Solyc06g007790.1.1	#N/A
NITAB027911.1	0	0.0184239	2.77329	8.3501	0.0329566	0.00853615	4.87956	8.49939	0.00721514	0.016529	1.48859	6.71855	0.01743	0.0345183	1.5064	4.82552	Protein RAFTIN 1B	sp|Q70KG3|RAF1B_WHEAT	BURP domain protein RD22	Solyc02g062300.3.1	pollen maturation [GO:0010152]
NITAB027963.1	1.295	1.0647	4.35806	3.58153	1.28012	0.840668	2.98082	2.51508	1.75057	1.24496	4.46604	3.37157	2.05531	0.6176	6.5884	4.21065	Probable N-acetyltransferase HLS1-like	sp|O64815|HLS1L_ARATH	Acyl-CoA N-acyltransferases	Solyc02g064690.3.1	0
NITAB028008.1	0.122617	0.205012	2.61933	2.12408	0.0640906	0.432199	0.738598	0.938691	0.28482	0.36515	1.42392	1.93124	0.182305	0.24608	2.84242	1.87152	Mitogen-activated protein kinase kinase kinase 17	sp|O80888|M3K17_ARATH	MAP kinase kinase kinase 21	Solyc02g090970.1.1	abscisic acid-activated signaling pathway [GO:0009738]; activation of protein kinase activity [GO:0032147]; response to abscisic acid [GO:0009737]; response to osmotic stress [GO:0006970]; signal transduction by protein phosphorylation [GO:0023014]; stress-activated protein kinase signaling cascade [GO:0031098]
NITAB028102.1	0.232921	0.311027	8.02674	12.714	0.194066	0.326785	14.6661	16.1979	0.142173	0.0993658	3.92262	7.58864	0.148666	0.224968	6.69919	13.7793	Premnaspirodiene oxygenase	sp|A6YIH8|C7D55_HYOMU	Cytochrome P450	Solyc02g082070.3.1	0
NITAB028109.1	4.99902	4.72462	29.0178	37.2068	5.75264	7.79463	43.6584	60.5456	6.20852	4.19395	15.4531	26.8886	4.98986	4.29547	24.9748	63.6491	#N/A	#N/A	PPPDE putative thiol peptidase family protein	Solyc02g082060.2.1	#N/A
NITAB028110.1	1.77911	1.82766	20.4244	28.3867	2.27215	2.56935	31.81	37.4331	2.11155	1.53761	11.5166	18.5994	1.7631	1.70639	17.4993	41.5942	TMV resistance protein N	sp|Q40392|TMVRN_NICGU	disease resistance protein	Solyc02g082050.3.1	plant-type hypersensitive response [GO:0009626]; signal transduction [GO:0007165]
NITAB028166.1	0.0550866	0.0404619	3.81997	5.78058	0.111169	0.0342385	7.90694	5.4904	0.0858874	0.024398	3.30247	2.62648	0.0259296	0.0399797	2.89847	6.10395	#N/A	#N/A	#N/A	#N/A	#N/A
NITAB028199.1	0.906755	1.22444	6.44373	7.77239	1.51198	1.57876	5.78076	5.51897	0.712901	1.15855	6.98382	5.32503	1.07476	1.84653	6.21286	5.36095	Pathogenesis-related protein 5	sp|P28493|PR5_ARATH	Pathogenesis-related thaumatin family protein	Solyc02g083760.3.1	regulation of anthocyanin biosynthetic process [GO:0031540]; response to cadmium ion [GO:0046686]; response to UV-B [GO:0010224]; response to virus [GO:0009615]; systemic acquired resistance [GO:0009627]
NITAB028223.1	0	0.00656638	0.668473	3.25658	0.0134676	0.00451711	1.03198	3.98183	0.00121087	0	0.346565	2.22893	0.00376773	0	0.82457	2.41405	Probable apyrase 1	sp|Q8H7L6|APY1_ORYSJ	Apyrase	Solyc02g032550.2.1	0
NITAB028253.1	1.63645	3.12286	2.61878	0.600228	0.888088	0.643858	0.50124	7.47369	7.53813	8.83445	4.16584	2.87562	27.261	0.918236	0.79268	7.16386	18.2 kDa class I heat shock protein	sp|P27880|HSP12_MEDSA	class I small heat shock protein	Solyc06g076570.3.1	0
NITAB028406.1	1.55031	1.38841	7.03536	5.45096	1.49275	1.53941	5.08551	4.2118	2.71784	2.3716	7.87143	6.02261	2.84889	1.03071	9.07201	5.45558	#N/A	#N/A	Transducin/WD40 repeat protein	Solyc02g082690.3.1	#N/A
NITAB028417.1	0.323532	0.271541	0.710072	1.03552	0.746264	0.802378	3.50481	3.18288	1.00384	1.02416	1.54527	2.91794	1.2585	0.451312	2.74041	3.98898	#N/A	#N/A	FACT complex subunit SPT16	Solyc02g081590.3.1	#N/A
NITAB028420.1	31.0082	6.4427	2.09335	0.968075	17.6233	14.0669	1.18934	1.24787	23.4527	40.9153	2.86591	1.08099	57.7549	7.02212	5.50569	2.13091	ATP-dependent zinc metalloprotease FtsH	sp|O78516|FTSH_GUITH	LeftsH6FtsH protease	Solyc02g081550.3.1	protein catabolic process [GO:0030163]
NITAB028452.1	1.5934	2.44826	11.3412	12.4678	3.47579	3.10005	28.7663	12.0928	2.83636	2.46761	9.299	11.7845	2.52828	2.57007	6.76307	15.8004	#N/A	#N/A	#N/A	#N/A	#N/A
NITAB028521.1	5.97886	6.69824	9.31409	11.1731	4.80236	5.05469	6.78009	5.39512	9.09878	5.67857	12.3784	11.2212	10.7723	0.957597	12.5896	8.11466	Serine/threonine-protein kinase SRK2A	sp|P43291|SRK2A_ARATH	Kinase family protein	Solyc02g090390.3.1	intracellular signal transduction [GO:0035556]; protein phosphorylation [GO:0006468]
NITAB028560.1	0.0222993	0.0360268	5.8871	10.6703	0.059644	0.0232888	7.67523	8.51589	0.0203574	0.00834852	5.06127	6.649	0.017391	0.0285582	3.71281	7.53771	Protein IRX15-LIKE	sp|Q9FH92|IX15L_ARATH	glucuronoxylan 4-O-methyltransferase-like protein	Solyc02g093090.1.1	plant-type secondary cell wall biogenesis [GO:0009834]; xylan biosynthetic process [GO:0045492]; xylan metabolic process [GO:0045491]
NITAB028644.1	0.546312	0.410779	27.058	12.0947	0.576518	0.483741	16.0305	9.43262	1.08391	1.1463	35.0138	21.7681	1.06757	0.182185	30.6697	13.8736	Galactinol--sucrose galactosyltransferase	sp|Q8VWN6|RFS_PEA	Raffinose synthase family protein	Solyc02g086530.3.1	carbohydrate metabolic process [GO:0005975]
NITAB028670.1	147.706	218.34	150.33	171.342	195.114	169.234	439.789	196.353	149.936	154.789	108.948	110.838	176.395	186.713	88.5334	231.539	#N/A	#N/A	#N/A	#N/A	#N/A
NITAB028741.1	4.18526	2.68053	16.1523	13.1427	3.77618	3.78606	14.2079	10.6079	5.44463	6.01994	15.3732	13.4746	6.03471	2.85075	13.9508	10.9674	#N/A	#N/A	Homeobox-leucine zipper protein family	Solyc02g091930.3.1	#N/A
NITAB028818.1	0.0036079	0.0161747	1.58252	5.96365	0.00188588	0.00450317	0.982633	3.67531	0.000890561	0.0139504	0.443376	3.03098	0.00413032	0.00575178	1.12083	4.54817	Anthocyanin regulatory Lc protein	sp|P13526|ARLC_MAIZE	bHLH transcription factor 015	Solyc02g091810.2.1	0
NITAB028819.1	1.21566	1.86391	14.9137	15.4739	1.8156	2.06431	18.3801	19.9037	1.84697	1.44232	9.51611	23.4374	1.5542	1.92347	19.0985	20.8646	#N/A	#N/A	#N/A	#N/A	#N/A
NITAB028848.1	0.0602026	0.0726515	4.25758	15.7483	0.0625062	0.0563805	10.4933	19.4723	0.0648496	0.0273605	2.30639	11.3745	0.0322269	0.0717743	3.87561	14.7387	#N/A	#N/A	basic helix-loop-helix	Solyc02g091800.3.1	#N/A
NITAB028980.1	0.139256	0.0715455	2.68551	5.59803	0.0926526	0.123402	3.60615	4.29552	0.155864	0.0913611	2.04148	2.9514	0.126	0.0691423	1.62155	3.61189	#N/A	#N/A	Ribosomal protein S10p/S20e family protein	Solyc11g069167.1.1	#N/A
NITAB028981.1	0.0415065	0.047817	18.2705	35.646	0.136353	0.0551646	22.457	25.9208	0.0408322	0.0539655	16.2387	17.2711	0.0673829	0.011473	12.6181	24.0836	Mavicyanin	sp|P80728|MAVI_CUCPE	Blue copper protein	Solyc02g094050.3.1	0
NITAB029067.1	0.123738	0.129258	3.85832	6.92553	0.233644	0.236487	4.29614	4.45243	0.113753	0.101554	3.84764	3.55241	0.0784085	0.357966	2.51103	3.9505	Probable UDP-N-acetylglucosamine--peptide N-acetylglucosaminyltransferase SEC	sp|Q9M8Y0|SEC_ARATH	Protein KINESIN LIGHT CHAIN-RELATED 3	Solyc02g086840.3.1	multicellular organism development [GO:0007275]; protein O-linked glycosylation [GO:0006493]
NITAB029093.1	0.0416569	0.0181583	1.82722	2.48302	0.0518334	0.0963335	3.03256	4.01632	0.0350492	0.0228473	0.733512	1.55352	0	0.092621	1.09162	3.99352	#N/A	#N/A	Pollen Ole e 1 allergen and extensin family protein	Solyc02g089250.3.1	#N/A
NITAB029105.1	0.817416	0.737625	2.46487	5.27052	0.733004	0.821883	2.74985	6.13744	0.622428	0.668951	1.91338	3.78411	0.646802	0.872047	2.01193	4.50104	#N/A	#N/A	B12D	Solyc02g087330.3.1	#N/A
NITAB029107.1	0.290387	0.10233	4.70141	7.90068	0.25876	0.328222	2.36044	4.71273	0.668021	0.383858	2.30852	3.78474	0.339361	0.0778287	3.51125	6.25028	Probable galacturonosyltransferase-like 10	sp|Q9LHD2|GATLA_ARATH	Hexosyltransferase	Solyc02g087350.2.1	cell wall organization [GO:0071555]; pectin biosynthetic process [GO:0045489]; response to oxidative stress [GO:0006979]
NITAB029134.1	0.636259	1.36118	1.53146	3.50795	0.94458	0.684136	5.81185	2.83773	0.701448	0.464092	1.3374	1.79748	0.856292	0.738682	0.877399	3.20739	#N/A	#N/A	#N/A	#N/A	#N/A
NITAB029167.1	0.0266522	0.0158021	4.93851	7.70422	0.0331488	0.0371988	7.0639	9.66265	0.0226969	0.0426219	2.89107	4.84057	0.0135264	0.0449616	3.11516	5.98812	Glucan endo-1,3-beta-glucosidase	sp|P52409|E13B_WHEAT	Glucan endo-1,3-beta-glucosidase	Solyc10g007510.2.1	carbohydrate metabolic process [GO:0005975]; defense response [GO:0006952]
NITAB029294.1	0.185987	0.211368	6.04176	9.86238	0.229685	0.348455	6.16114	7.79144	0.357976	0.367566	3.06611	6.78654	0.268696	0.367777	4.30654	10.0444	NDR1/HIN1-like protein 13	sp|Q9ZVD2|NHL13_ARATH	Late embryogenesis abundant	Solyc02g036480.1.1	defense response to bacterium [GO:0042742]
NITAB029374.1	1.24205	1.80943	9.67914	26.0094	1.88302	1.84572	13.0395	31.0276	1.06679	1.32192	6.53995	18.3124	1.19015	1.99047	8.15239	23.6177	Pectinesterase/pectinesterase inhibitor	sp|P83947|PME1_FICPW	Pectinesterase	Solyc02g080220.3.1	cell wall modification [GO:0042545]; pectin catabolic process [GO:0045490]
NITAB029391.1	0	0	1.2856	0.96569	0	0	0.417987	0.311611	0	0	0.131039	0	0	0	0.0346313	1.75617	#N/A	#N/A	RNI-like superfamily protein	Solyc07g054340.1.1	#N/A
NITAB029393.1	0.312081	0.263842	4.48992	3.50681	0.354234	0.296558	3.59753	2.95294	0.309904	0.409441	4.83392	3.18995	0.427017	0.527806	4.8274	3.4156	#N/A	#N/A	Cotton fiber expressed protein	Solyc02g079010.3.1	#N/A
NITAB029398.1	0.156845	0.141332	20.4816	35.1798	0.194456	0.151285	24.6215	28.8512	0.0943707	0.141704	17.7149	18.8852	0.148223	0.246022	12.6949	24.8731	Rac-like GTP-binding protein RAC13	sp|Q41253|RAC13_GOSHI	Rac-like GTP binding protein	Solyc02g077400.3.1	plant-type secondary cell wall biogenesis [GO:0009834]; secondary cell wall biogenesis involved in seed trichome differentiation [GO:0090379]; small GTPase mediated signal transduction [GO:0007264]
NITAB029402.1	0.0950993	0.121666	2.92585	1.02828	0.108965	0.148247	0.764656	1.34022	0.0290352	0.0755621	1.86289	1.54437	0.0687912	0.224536	3.94752	1.43412	#N/A	#N/A	F-box associated ubiquitination effector family protein	Solyc02g078890.1.1	#N/A
NITAB029427.1	0.771762	0.780578	5.35873	8.00706	0.765548	0.798988	9.36006	8.86792	0.991687	0.688252	3.00989	4.52777	0.85165	0.658188	3.25312	7.05634	#N/A	#N/A	DNA-binding bromodomain-containing protein	Solyc02g079780.1.1	#N/A
NITAB029483.1	0.0881202	0.174958	2.31368	2.48434	0.305294	0.106962	2.67587	2.37121	0.0618637	0.0781188	2.74997	2.30893	0.112021	0.550201	1.13665	2.69978	#N/A	#N/A	#N/A	#N/A	#N/A
NITAB029485.1	3.66927	24.3114	8.47827	11.7772	1.71506	2.3745	9.56708	12.0405	7.31087	2.76253	116.957	19.6628	6.61602	6.64269	7.01729	19.6576	#N/A	#N/A	#N/A	#N/A	#N/A
NITAB029678.1	1.49648	1.19424	10.3166	8.70265	1.34049	1.61327	11.3691	11.2609	2.18962	1.89847	6.42081	12.4615	2.1605	1.43009	13.088	13.9654	#N/A	#N/A	#N/A	#N/A	#N/A
NITAB029712.1	16.0363	1.87819	2.62304	1.31084	12.2379	13.2376	3.22025	4.41577	6.04227	23.9334	4.43247	2.49994	26.6919	6.9091	4.87814	6.56616	DnaJ protein ERDJ3B	sp|Q9LZK5|DNJ19_ARATH	DnaJ-like protein	Solyc02g077670.3.1	pathogen-associated molecular pattern dependent induction by symbiont of host innate immune response [GO:0052033]; protein folding [GO:0006457]
NITAB029780.1	0.901093	0.629189	8.37014	14.9395	1.12768	0.968971	17.6312	22.9	0.330529	0.703963	4.69044	9.72028	0.428274	1.01589	5.66001	19.0363	Histone H3.2	sp|Q76MV0|H32_TOBAC	Histone H3	Solyc10g008910.1.1	0
NITAB029802.1	9.87498	177.276	108.257	66.2229	16.4184	23.3561	17.0551	31.3474	5.39065	20.4412	938.679	29.4461	19.9092	13.7935	30.7404	84.0248	#N/A	#N/A	P-loop containing nucleoside triphosphate hydrolases superfamily protein	Solyc03g033820.1.1	#N/A
NITAB029803.1	8209.05	6864.52	19070.2	13403.6	4446.86	4180.6	11183.7	13613.3	6853.59	9527.26	35508.9	22634.4	5914.46	7388.87	21525.3	8775.52	#N/A	#N/A	#N/A	#N/A	#N/A
NITAB029804.1	0.600535	0.548537	8.23182	16.7971	0.631341	1.11675	13.5728	15.2731	0.438413	2.0834	6.54028	9.27805	0.653034	0.885121	6.37103	14.8371	UDP-glucose 6-dehydrogenase 1	sp|Q96558|UGDH1_SOYBN	UDP-glucose 6-dehydrogenase family protein	Solyc02g067080.3.1	glycosaminoglycan biosynthetic process [GO:0006024]; UDP-glucuronate biosynthetic process [GO:0006065]
NITAB029812.1	1783.13	5103.62	7138.15	4383.91	1023.94	952.405	2864.33	3456.27	1527.29	2025.86	20534.2	5168.23	1374.85	1599.23	5609.58	4168.54	Taxoid 14-beta-hydroxylase	sp|Q84KI1|T14H_TAXCU	#N/A	#N/A	oxidation-reduction process [GO:0055114]; paclitaxel biosynthetic process [GO:0042617]; paclitaxel metabolic process [GO:0042616]
NITAB029813.1	1.29063	0.572146	13.8147	16.5974	0.933425	0.224285	33.6478	29.9471	1.02187	1.17027	4.97761	35.1869	0.517939	2.08775	30.5473	29.3862	#N/A	#N/A	#N/A	#N/A	#N/A
NITAB029822.1	0.0822473	0.203921	5.10527	9.82893	0.0780818	0.276942	3.01851	5.89926	0.0630717	0.449042	2.78745	4.40413	0.217046	0.228643	3.26848	7.36786	#N/A	#N/A	Importin subunit alpha	Solyc01g060470.3.1	#N/A
NITAB029825.1	0.0706482	0.169328	23.7067	45.1225	0.291716	0.135463	29.3328	32.9323	0.142062	0.124529	23.781	22.2212	0.134565	0.191315	16.6737	29.1567	Probable cellulose synthase A catalytic subunit 1 [UDP-forming]	sp|A2Y0X2|CESA1_ORYSI	cellulose synthase family protein	Solyc02g072240.3.1	cellulose biosynthetic process [GO:0030244]; cell wall organization [GO:0071555]
NITAB029857.1	0.0173199	0.00454119	5.8163	14.5975	0.0762012	0.00721447	8.78122	17.4264	0.0137564	0.0175632	3.58672	9.57696	0.0226783	0.0301105	4.79888	15.4899	GDSL esterase/lipase At2g19010	sp|O65921|GDL35_ARATH	Lipase, GDSL	Solyc02g071700.3.1	lipid catabolic process [GO:0016042]
NITAB029891.1	0.0809806	0.023963	0.772471	1.94354	0.104288	0.126827	2.41847	3.49518	0.0633442	0.085416	0.259928	0.996042	0.0804681	0	0.300671	1.40946	Arabinogalactan peptide 12	sp|Q9LJD9|AGP12_ARATH	#N/A	#N/A	0
NITAB029956.1	0.0215338	0.054123	5.76531	9.77518	0.045597	0.0578279	9.6609	11.0443	0.0194893	0.0535615	3.68727	5.41232	0.0281197	0.0799069	3.87754	9.36758	#N/A	#N/A	Sec14p-like phosphatidylinositol transfer family protein	Solyc02g070210.3.1	#N/A
NITAB029999.1	0.109626	0.0545137	3.26263	4.82263	0.0712316	0.0759562	2.05512	3.00533	0.201147	0.200996	2.18619	3.40362	0.238768	0.0985693	3.49522	4.98423	Probable DEAD-box ATP-dependent RNA helicase 48	sp|Q9C8S9|RH48_ARATH	#N/A	#N/A	0
NITAB030092.1	0	0.0248283	1.41481	2.41638	0.0590106	0.0106822	3.4385	2.40526	0.0149088	0.00716256	1.11773	1.30293	0.0195434	0.0321078	0.864078	2.90486	Protein EXORDIUM-like 7	sp|O82176|EXOL7_ARATH	Phosphate-responsive 1 family protein	Solyc02g068877.1.1	0
NITAB030213.1	1.51735	1.09651	2.38952	1.23042	1.67432	1.61776	1.73685	1.39279	2.17193	1.31668	2.51181	2.07161	1.80751	1.42969	3.32013	1.65048	#N/A	#N/A	DUF241 domain protein	Solyc02g083120.2.1	#N/A
NITAB030304.1	0.466873	0.217991	17.3721	32.4912	0.386891	0.40402	19.8706	23.6132	0.207828	0.25439	16.1229	17.7063	0.333964	0.905311	12.5556	23.9994	Cytochrome P450 84A1	sp|Q42600|C84A1_ARATH	Cytochrome P450 family protein	Solyc02g084570.3.1	lignin biosynthetic process [GO:0009809]; phenylpropanoid biosynthetic process [GO:0009699]; response to UV-B [GO:0010224]
NITAB030305.1	0.0176346	0.0176796	6.79207	5.09893	0.0157427	0.0407169	4.25922	4.58019	0.0880127	0.186542	6.43331	4.88892	0.332733	0.0233	5.37851	4.48126	#N/A	#N/A	LOB domain-containing protein	Solyc02g085910.3.1	#N/A
NITAB030383.1	3.08721	4.72029	7.3622	31.2548	2.49517	7.36095	7.87008	40.5807	1.50416	11.4626	4.73143	24.6662	2.37099	9.02601	9.10424	25.3785	Allene oxide cyclase 3, chloroplastic	sp|Q9LS01|AOC3_ARATH	allene oxide cyclase	Solyc02g085730.3.1	jasmonic acid biosynthetic process [GO:0009695]; response to fungus [GO:0009620]; response to salt stress [GO:0009651]
NITAB030409.1	0.00663316	0	2.34356	3.2951	0.00480092	0.00903052	5.31877	4.7107	0.00453422	0.0191167	1.1528	3.99537	0.0110223	0.0440041	1.30325	4.83924	Peroxidase 49	sp|O23237|PER49_ARATH	Peroxidase	Solyc02g084780.3.1	hydrogen peroxide catabolic process [GO:0042744]; response to oxidative stress [GO:0006979]
NITAB030410.1	12.4342	7.05613	25.949	7.91347	9.17244	10.1582	8.08161	3.53917	30.5789	18.2824	24.829	7.42759	37.7126	5.55743	34.559	7.44573	Dehydrin Rab15	sp|Q00742|DHR15_WHEAT	Dhn1 protein	Solyc02g084840.3.1	response to water [GO:0009415]
NITAB030458.1	0.489969	0.345144	5.25614	9.73282	0.423069	0.507952	3.40165	5.5201	0.933055	0.72894	2.2369	4.601	0.820646	0.281751	3.77786	7.86225	#N/A	#N/A	DUF4228 domain protein	Solyc02g091180.1.1	#N/A
NITAB030511.1	1.08784	0.572021	6.36205	7.81642	1.33051	1.27091	11.3	11.9892	0.276301	0.583506	3.14698	6.30469	0.413195	2.04396	3.83698	8.97722	Pathogenesis-related protein PR-1	sp|Q40374|PR1_MEDTR	Pathogenesis-related family protein	Solyc07g006700.1.1	defense response [GO:0006952]; response to biotic stimulus [GO:0009607]
NITAB030520.1	0.511863	0.486835	2.497	3.79223	0.564019	0.669167	4.04927	5.81116	0.458098	0.343276	1.63927	2.17225	0.487306	0.665924	2.12227	4.85511	Protein GLUTAMINE DUMPER 3	sp|Q9FHH5|GDU3_ARATH	glutamine dumper 3	Solyc07g006600.1.1	amino acid transport [GO:0006865]; modulation by virus of host morphology or physiology [GO:0019048]; regulation of amino acid export [GO:0080143]; response to virus [GO:0009615]; secretion by cell [GO:0032940]
NITAB030545.1	0.316541	1.91659	2.88651	9.34151	0.132044	1.1107	0.65922	6.96166	0.184573	0.719675	0.351605	5.04731	0.166342	1.07136	1.02254	3.62579	Putative F-box protein PP2-B12	sp|Q9FLU7|P2B12_ARATH	F-box protein PP2	Solyc05g053620.3.1	0
NITAB030550.1	0.025972	0.132294	2.34402	3.49197	0.190169	0.139859	5.1213	7.69394	0.0551936	0.00528492	1.54286	2.2209	0.0312079	0.16067	3.08673	2.36515	Flower-specific defensin	sp|Q8GTM0|DEF_NICAL	Defensin-like protein	Solyc07g006380.3.1	defense response to fungus [GO:0050832]; killing of cells of other organism [GO:0031640]
NITAB030595.1	0.137135	0.156769	30.8103	55.0399	0.230048	0.162068	37.3125	39.0269	0.125737	0.157507	33.7007	27.9415	0.197557	0.233751	22.6971	34.6104	Cellulose synthase A catalytic subunit 9 [UDP-forming]	sp|A2Z1C8|CESA9_ORYSI	Cellulose synthase	Solyc07g005840.2.1	cellulose biosynthetic process [GO:0030244]; cell wall organization [GO:0071555]; plant-type secondary cell wall biogenesis [GO:0009834]
NITAB030597.1	0	0	0.756227	2.78453	0	0	0.513889	1.32106	0	0	0.601132	0.969134	0	0	0.218835	0.805249	#N/A	#N/A	#N/A	#N/A	#N/A
NITAB030667.1	0.317414	1.17414	0.430807	0.334091	0.201961	0.80283	0.638334	3.05697	0.293709	0.382094	0.250987	0.550832	0.113405	0.184907	0.190006	0.594137	#N/A	#N/A	#N/A	#N/A	#N/A
NITAB030739.1	4.79859	3.86961	17.4198	22.7094	5.35013	7.54904	30.2062	36.954	4.36233	3.63089	8.74435	12.6065	3.63499	6.87419	12.8512	33.7572	Defensin J1-2	sp|O65740|DEF2_CAPAN	Defensin	Solyc04g008470.3.1	defense response to fungus [GO:0050832]; killing of cells of other organism [GO:0031640]
NITAB030826.1	0	0.00409611	0.931532	4.19977	0.00628314	0.00137596	1.22844	5.18236	0.00664084	0.00868399	1.39104	5.33247	0.0104635	0.00415166	2.29955	3.71671	#N/A	#N/A	#N/A	#N/A	#N/A
NITAB030857.1	6.06848	7.35548	16.1456	28.198	7.9845	7.36081	21.2056	21.4786	6.33774	6.34851	15.7897	15.3442	5.94908	8.44271	11.9981	19.9993	Pyrophosphate-energized vacuolar membrane proton pump	sp|Q06572|AVP_HORVU	vacuolar-type H+-pyrophosphatase	Solyc07g007600.3.1	proton transmembrane transport [GO:1902600]
NITAB030866.1	1.1052	1.00294	1.47932	4.72891	1.05377	1.85481	2.47156	6.36673	0.619913	1.84299	1.20866	3.51523	0.741593	2.00156	1.50121	4.80792	Chloride channel protein CLC-b	sp|P92942|CLCB_ARATH	Chloride channel protein	Solyc07g007690.3.1	chloride transmembrane transport [GO:1902476]; nitrate transport [GO:0015706]; regulation of ion transmembrane transport [GO:0034765]; response to nitrate [GO:0010167]
NITAB030906.1	39.907	34.4828	659.697	639.975	30.8965	35.9983	751.839	755.294	5.86672	8.08042	271.805	183.411	33.6843	47.6552	488.961	738.632	Defensin-like protein P322	sp|P20346|DF322_SOLTU	Defensin protein	Solyc07g007750.3.1	defense response to fungus [GO:0050832]; killing of cells of other organism [GO:0031640]
NITAB030913.1	0.058125	0.0904317	0.493892	1.77528	0.082222	0.239754	1.40662	1.68859	0.0125325	0.0161226	0.569238	0.683993	0.0806973	0.308272	0.165448	1.1025	#N/A	#N/A	C2 calcium/lipid-binding plant phosphoribosyltransferase family protein	Solyc11g022400.1.1	#N/A
NITAB031035.1	656.793	681.54	754.095	611.784	178.532	512.753	662.151	1285.52	803.414	414.157	2997.32	1377.67	462.485	1039.65	939.669	420.594	#N/A	#N/A	#N/A	#N/A	#N/A
NITAB031043.1	0.0954967	0.0589162	17.2372	33.163	0.15733	0.0624171	22.4205	26.1834	0.0737717	0.0473869	15.3848	16.9344	0.0710389	0.185949	12.2001	22.4431	UDP-rhamnose/UDP-galactose transporter 3	sp|Q9FIH5|URGT3_ARATH	Nucleotide/sugar transporter family protein	Solyc11g069540.2.1	carbohydrate transport [GO:0008643]
NITAB031044.1	3.15311	1.07512	3.64759	2.68831	1.99095	2.62332	3.12908	3.53732	2.25328	3.1129	4.84881	3.85877	3.40276	1.98875	4.91331	3.33324	#N/A	#N/A	#N/A	#N/A	#N/A
NITAB031087.1	0.00709019	0.00216233	2.56052	0.633823	0.00425654	0.0481983	0.482637	0.574804	0.187477	0.0139148	2.13035	1.49599	0.00729438	0	2.65582	0.489717	#N/A	#N/A	#N/A	#N/A	#N/A
NITAB031095.1	0.418406	0.571427	2.33278	4.85357	0.646201	0.675411	3.57247	4.5793	0.310034	0.288978	1.74675	2.47716	0.232305	0.694561	1.55121	3.38902	Proline-rich receptor-like protein kinase PERK4	sp|Q9ZNQ8|PERK4_ARATH	Protein kinase family protein	Solyc07g018140.3.1	abscisic acid-activated signaling pathway [GO:0009738]; calcium-mediated signaling [GO:0019722]; protein phosphorylation [GO:0006468]; root development [GO:0048364]; seed germination [GO:0009845]
NITAB031194.1	1.66128	2.64401	13.2673	23.2506	5.00941	3.72431	57.9707	27.941	3.09852	1.59775	12.5206	17.6449	3.83187	3.158	9.73549	29.0942	#N/A	#N/A	#N/A	#N/A	#N/A
NITAB031208.1	6.07815	12.2857	34.3708	94.9264	4.9561	10.9548	40.6696	81.4162	6.8162	5.43309	26.1088	62.5479	3.31034	7.72015	31.7324	50.4094	Metallocarboxypeptidase inhibitor	sp|P01076|MCPI_SOLLC	Metallocarboxypeptidase inhibitor	Solyc07g007240.3.1	0
NITAB031217.1	11.6113	13.4255	9.60636	14.7767	13.994	20.3105	14.5618	15.8497	7.3692	12.418	4.91996	9.36346	6.445	23.1849	8.92478	18.737	Lignin-forming anionic peroxidase	sp|P11965|PERX_TOBAC	LECEVI1A	Solyc01g006300.3.1	hydrogen peroxide catabolic process [GO:0042744]; response to oxidative stress [GO:0006979]
NITAB031222.1	4.2867	2.96077	4.04677	5.03435	4.40639	4.22072	7.06178	7.83805	4.60389	3.27026	3.1733	4.60417	3.70974	3.11357	5.26411	10.9111	Fruit-specific protein	sp|P14903|FSPM_SOLLC	Metallocarboxypeptidase inhibitor	Solyc05g008150.3.1	0
NITAB031244.1	0	0	0.647712	0.665616	0.0545807	0	1.30155	0.884116	0.00286308	0	0.191845	2.41547	0	0	0.470461	1.3756	Defensin-like protein 17	sp|Q9FI22|DEF17_ARATH	Defensin-like protein	Solyc07g009260.3.1	defense response [GO:0006952]; defense response to fungus [GO:0050832]; killing of cells of other organism [GO:0031640]
NITAB031245.1	0.0160414	0	2.40782	1.29365	0.0422856	0.0378844	3.23337	3.0735	0.00411203	0	1.41003	8.64862	0.0213249	0.0177053	1.29014	3.88463	Defensin-like protein 17	sp|Q9FI22|DEF17_ARATH	Defensin-like protein	Solyc07g009260.3.1	defense response [GO:0006952]; defense response to fungus [GO:0050832]; killing of cells of other organism [GO:0031640]
NITAB031302.1	0.270064	0.0883676	3.0833	4.74727	0.059172	0.0266726	0.986833	0.90293	0.301084	0.293647	0.668072	1.34627	0.145742	0.0177969	1.44345	5.03119	Probable calcium-binding protein CML31	sp|Q8RYK0|CML31_ORYSJ	regulator of gene silencing AY642285	Solyc11g071760.3.1	0
NITAB031304.1	1.13514	0.421043	4.2668	5.84032	0.362935	0.317599	1.69268	2.58097	1.26568	0.559117	1.43488	3.26069	1.28395	0.0176803	2.56037	7.61813	#N/A	#N/A	#N/A	#N/A	#N/A
NITAB031319.1	0.131664	0.0749296	0.75384	0.770576	0.102533	0.149515	0.475713	0.860102	0.249946	0.102878	0.861285	0.696928	0.209413	0.157763	2.0051	0.914527	#N/A	#N/A	#N/A	#N/A	#N/A
NITAB031381.1	0.517614	0.82703	0.768982	0.792021	0.849232	0.705162	0.501916	0.275142	0.738576	0.82407	0.946163	1.18156	1.04769	0.0245437	1.60158	0.681284	#N/A	#N/A	#N/A	#N/A	#N/A
NITAB031487.1	0.531277	0.506063	2.75557	3.98329	0.264322	0.815837	4.01967	5.04484	0.591303	0.481306	2.18114	4.8731	0.491352	0.593552	2.29753	4.94219	Auxin-responsive protein SAUR72	sp|Q9LTV3|SAU72_ARATH	Small auxin up-regulated RNA65	Solyc07g066560.1.1	auxin-activated signaling pathway [GO:0009734]; multicellular organism development [GO:0007275]; regulation of growth [GO:0040008]
NITAB031524.1	0.627486	1.09294	6.37044	17.5836	0.862189	1.72178	10.6729	21.4809	0.502083	1.3814	3.18605	9.3869	0.471941	2.32265	4.25035	16.2622	Agmatine coumaroyltransferase-2	sp|A9ZPJ7|AGCT2_HORVU	Agmatine coumaroyltransferase-2	Solyc11g071470.1.1	0
NITAB031646.1	1.28485	2.34208	5.49291	8.94881	4.95026	5.51072	6.69708	12.2602	2.32796	2.78685	2.75189	5.35143	2.4454	1.30758	3.0988	14.6924	#N/A	#N/A	#N/A	#N/A	#N/A
NITAB031702.1	858.245	760.146	11.1584	6.72545	949.604	982.161	9.02073	5.79944	854.348	724.993	11.1393	3.98771	795.141	803.194	8.06479	8.37254	Photosystem II 10 kDa polypeptide, chloroplastic	sp|Q40519|PSBR_TOBAC	Photosystem II 10 kDa polypeptide family protein	Solyc07g066310.3.1	photosynthesis [GO:0015979]
NITAB031732.1	11.2812	8.97646	2.7103	1.08204	8.57173	7.91978	1.19738	0.642224	17.9643	9.82342	2.04224	1.77762	13.8101	2.44922	2.80838	1.44501	Probable calcium-binding protein CML27	sp|Q9LE22|CML27_ARATH	Calcium-binding EF-hand family protein, putative	Solyc01g020378.1.1	0
NITAB031772.1	0.296049	0.375932	75.1905	126.397	0.852181	0.565378	140.947	147.245	0.170802	0.348162	35.6066	63.7529	0.311391	0.910397	37.1645	117.44	Stress-response A/B barrel domain-containing protein At5g22580	sp|Q9FK81|Y5258_ARATH	Stress responsive A/B Barrel Domain-containing protein	Solyc11g066950.2.1	0
NITAB031804.1	0.173613	0.391882	3.28193	3.07656	0.30534	0.393498	3.68019	4.40113	0.271455	0.0880418	1.64091	5.08179	0.245194	0.237358	4.22518	4.12392	#N/A	#N/A	#N/A	#N/A	#N/A
NITAB031839.1	0.553234	0.838723	2.76181	5.77375	0.459021	0.709963	5.57323	8.93415	0.550285	0.541001	1.82236	4.30529	0.579554	0.791163	2.03263	6.77403	pEARLI1-like lipid transfer protein 1	sp|Q9SU35|ERLL1_ARATH	Sl proline-rich protein	Solyc12g009650.2.1	cellular response to cold [GO:0070417]; cold acclimation [GO:0009631]; defense response to fungus [GO:0050832]; induced systemic resistance [GO:0009682]; plant-type hypersensitive response [GO:0009626]; systemic acquired resistance [GO:0009627]
NITAB031849.1	8.1759	4.11904	1.42599	0.867628	5.8558	3.52438	1.62947	0.904193	5.11911	5.51111	1.75919	2.57211	6.40405	3.62638	2.81245	1.58896	#N/A	#N/A	Peroxidase	Solyc01g006290.3.1	#N/A
NITAB031867.1	0.236557	0.116795	3.83074	6.67625	0.283875	0.415789	5.67004	5.91271	0.333266	0.200431	4.26915	3.6554	0.213805	0.24154	2.51812	5.47451	#N/A	#N/A	hydroxyproline-rich glycoprotein family protein	Solyc11g069390.1.1	#N/A
NITAB031877.1	0.922437	1.12836	1.62606	3.2041	1.07043	1.41908	2.28376	4.59565	0.850143	1.24666	0.952463	2.00278	0.810784	1.9315	1.31563	3.1559	Allene oxide synthase 2, chloroplastic	sp|Q9LLB0|AOS2_SOLLC	Allene oxide synthase	Solyc11g069800.1.1	defense response [GO:0006952]; jasmonic acid biosynthetic process [GO:0009695]; oxidation-reduction process [GO:0055114]; oxylipin biosynthetic process [GO:0031408]; sterol metabolic process [GO:0016125]
NITAB031895.1	5.19054	5.73496	2.97876	3.47308	7.61143	6.4746	5.24112	7.26754	3.91375	3.652	1.56537	2.67782	3.73222	9.02699	2.86076	6.83076	#N/A	#N/A	R2R3MYB transcription factor 58	Solyc11g073120.2.1	#N/A
NITAB031958.1	0.740274	0.412867	8.28552	12.8399	0.982179	1.082	15.1441	17.8458	0.344585	0.864397	3.8992	8.13266	0.430008	1.00228	4.1429	15.217	Histone H2B	sp|P93354|H2B_TOBAC	Histone H2B	Solyc06g074790.1.1	0
NITAB031973.1	0.0509896	0.0735419	15.2206	22.9003	0.117348	0.0267005	40.4727	24.9769	0.0819412	0.103979	8.01927	12.9375	0.106159	0.113652	13.196	28.0568	Defensin-like protein 3	sp|O24332|DEF3_RAPSA	Defensin-like protein	Solyc07g009230.3.1	defense response to fungus [GO:0050832]; killing of cells of other organism [GO:0031640]
NITAB032012.1	0.11765	0.0450948	1.39563	2.92695	0.0285576	0.121204	2.52982	4.47211	0.0854397	0.116692	1.03154	3.85268	0.0927784	0	1.42431	2.86877	#N/A	#N/A	Transmembrane protein, putative	Solyc07g008280.3.1	#N/A
NITAB032021.1	1.1013	1.13694	9.3923	6.03792	1.82843	2.12459	6.84359	4.54335	5.62712	0.942445	7.78135	6.69681	3.91831	1.2263	10.3802	6.3549	EIN3-binding F-box protein 2	sp|Q708Y0|EBF2_ARATH	EIN3-binding F-box-like protein	Solyc07g008250.3.1	ethylene-activated signaling pathway [GO:0009873]; negative regulation of ethylene-activated signaling pathway [GO:0010105]; protein ubiquitination [GO:0016567]; response to ethylene [GO:0009723]; SCF-dependent proteasomal ubiquitin-dependent protein catabolic process [GO:0031146]; ubiquitin-dependent protein catabolic process [GO:0006511]
NITAB032112.1	0.479801	0.495258	11.3957	21.9154	0.500442	0.585981	15.9506	20.2018	0.724704	0.699624	9.33892	12.5119	0.691104	0.698448	7.19501	15.7532	UDP-glucuronic acid decarboxylase 6	sp|Q9ZV36|UXS6_ARATH	UDP-glucuronate decarboxylase 1	Solyc11g066150.2.1	D-xylose metabolic process [GO:0042732]; UDP-D-xylose biosynthetic process [GO:0033320]
NITAB032113.1	22.0096	32.9971	23.994	43.1353	28.8348	29.4586	41.6314	45.3129	25.17	11.8367	14.823	21.5784	18.1023	26.3865	19.2316	51.896	Histone H4	sp|Q76H85|H4_SILLA	histone H4	Solyc11g066160.1.1	nucleosome assembly [GO:0006334]
NITAB032123.1	4.2035	6.31421	16.2679	31.5941	6.32128	7.12956	31.3312	38.981	5.21617	3.35515	10.302	18.7052	3.85799	4.63843	10.9934	35.3107	Histone H2A	sp|Q9M531|H2A_EUPES	Histone H2A	Solyc11g073250.2.1	0
NITAB032125.1	2.90811	2.43351	2.07455	3.29209	2.34553	1.46659	3.74467	1.19224	1.89228	1.83381	1.87384	1.77112	2.67137	3.2015	2.41444	4.65492	#N/A	#N/A	#N/A	#N/A	#N/A
NITAB032129.1	0.0462331	0.0282362	0.103114	0.0633763	3.39194	4.35144	5.14918	5.29405	0.0600529	0.0530367	0.0698973	0.0827925	0.164756	0.0423847	0.273811	0.137445	#N/A	#N/A	#N/A	#N/A	#N/A
NITAB032130.1	1.69634	2.33233	11.5224	20.436	1.89658	2.60037	20.6043	23.1797	1.24192	1.79262	8.13353	9.91852	1.48376	3.18817	8.61376	19.0547	Beta-xylosidase/alpha-L-arabinofuranosidase 2	sp|A5JTQ3|XYL2_MEDSV	Beta-glucosidase	Solyc11g071640.2.1	xylan catabolic process [GO:0045493]
NITAB032203.1	1.83209	1.80071	5.14525	6.30312	2.11548	2.01982	6.26196	6.80766	1.80691	1.66576	4.60499	4.09931	1.22922	0.819661	3.10799	3.16022	Protein RER1A	sp|O48670|RER1A_ARATH	RER1 family protein	Solyc01g109770.3.1	protein retention in ER lumen [GO:0006621]; retrograde vesicle-mediated transport, Golgi to ER [GO:0006890]
NITAB032207.1	0.218723	0.234532	8.84038	16.0793	0.242694	0.315562	12.999	18.7256	0.135436	0.245349	7.19092	9.08425	0.212365	0.566275	6.30108	15.5881	Phospho-2-dehydro-3-deoxyheptonate aldolase 1, chloroplastic	sp|P21357|AROF_SOLTU	DAHP synthase 2 precursor	Solyc04g074480.3.1	aromatic amino acid family biosynthetic process [GO:0009073]; chorismate biosynthetic process [GO:0009423]
NITAB032407.1	0.125659	0.195305	2.51037	5.04524	0.255232	0.216433	5.5709	5.3073	0.0834635	0.160951	2.17632	2.48156	0.168051	0.366811	1.74507	4.03662	Auxin-induced protein 5NG4	sp|Q6J163|5NG4_PINTA	WAT1-related protein	Solyc04g080940.3.1	auxin-activated signaling pathway [GO:0009734]
NITAB032560.1	0.0885583	0.0475119	4.35717	3.79208	0.14529	0.0880856	3.31748	3.32198	0.0869184	0.123385	7.41734	9.76154	0.169709	0.072859	8.67898	8.40032	Probable transmembrane ascorbate ferrireductase 4	sp|Q9C540|ACFR4_ARATH	Cytochrome b561	Solyc01g005140.3.1	0
NITAB032567.1	5.53791	5.45198	9.42921	10.2002	4.8081	4.30196	7.71166	6.05526	10.167	7.13035	11.3463	10.9021	10.2096	0.96304	12.7935	12.6412	Probable galactinol--sucrose galactosyltransferase 5	sp|Q9FND9|RFS5_ARATH	Alkaline alpha-galactosidase seed imbibition protein	Solyc07g007930.3.1	raffinose family oligosaccharide biosynthetic process [GO:0010325]; response to abscisic acid [GO:0009737]; response to oxidative stress [GO:0006979]; response to water deprivation [GO:0009414]
NITAB032569.1	4.09257	4.78918	7.27185	9.03848	4.59974	4.10616	6.23949	5.2333	9.61262	5.93631	8.33395	9.27611	9.19745	0.945791	12.1851	10.7278	#N/A	#N/A	#N/A	#N/A	#N/A
NITAB032636.1	0.0470762	0.0218273	1.79467	1.87787	0.0610351	0.0846095	1.60119	3.27752	0.0702985	0.0219776	0.902916	1.49739	0.0893002	0.120451	0.668262	1.83442	#N/A	#N/A	Methionine sulfoxide reductase	Solyc01g008030.3.1	#N/A
NITAB032801.1	1503.48	4515.88	6700.8	4738.46	1034.39	838.476	2351.03	2780.43	1387.05	1740.64	11035.7	3485.12	1477.5	1298.47	4549.2	3871.84	#N/A	#N/A	#N/A	#N/A	#N/A
NITAB032836.1	0	0	1.55985	1.57625	0.0505121	0.175489	1.11095	0.483488	0.164655	0.850589	1.11487	1.21282	0.56801	0	3.87443	1.35952	#N/A	#N/A	Mitochondrial carrier family protein	Solyc02g089110.3.1	#N/A
NITAB032843.1	41.6663	21.8993	49.1094	51.3428	14.5991	18.6934	45.0679	56.5145	36.5887	42.0652	89.503	98.0978	23.8457	46.2316	82.441	27.0076	#N/A	#N/A	#N/A	#N/A	#N/A
NITAB032894.1	86.0792	94.1909	235.126	337.092	75.4247	83.2936	330.295	234.875	75.1126	65.3259	156.125	212.007	76.9662	119.535	128.537	259.528	#N/A	#N/A	#N/A	#N/A	#N/A
NITAB033042.1	0.0892166	0.0801368	10.6761	17.9967	0.187232	0.144711	11.6073	12.5713	0.114596	0.111173	10.6548	9.84807	0.131443	0.154777	7.65335	12.0262	Probable glucuronosyltransferase 47 A	sp|A9RGD8|GT47A_PHYPA	Exostosin family protein	Solyc11g066320.2.1	cell wall organization [GO:0071555]; glucuronoxylan biosynthetic process [GO:0010417]; plant-type secondary cell wall biogenesis [GO:0009834]; protein glycosylation [GO:0006486]; xylan biosynthetic process [GO:0045492]
NITAB033116.1	6.12849	5.75879	3.05252	6.36983	6.74001	6.36647	5.77278	8.62083	5.35114	4.0154	1.35029	2.5034	5.42354	6.98878	1.74375	7.56122	Lipid transfer-like protein VAS	sp|Q9FFY3|VAS_ARATH	Lipid transfer protein	Solyc01g005990.3.1	0
NITAB033165.1	123.187	125.589	18.5486	17.3615	114.572	108.886	10.1595	10.9068	142.94	161.28	20.672	21.3317	142.379	118.383	20.7122	16.0628	#N/A	#N/A	#N/A	#N/A	#N/A
NITAB033256.1	0.357087	0.459584	2.1343	4.92824	0.309982	0.728177	2.66103	7.10727	0.236237	1.67953	1.167	3.91572	0.325352	0.735867	1.90074	4.91598	Transcription factor SCREAM2	sp|Q9LPW3|SCRM2_ARATH	bHLH transcription factor139	Solyc07g018010.3.1	guard mother cell differentiation [GO:0010444]; regulation of transcription, DNA-templated [GO:0006355]; response to freezing [GO:0050826]
NITAB033280.1	1.64774	2.41829	12.5148	21.7928	2.638	2.35918	23.3559	25.9769	1.46142	1.26926	7.5497	10.7832	1.24432	2.294	7.8296	24.5737	Histone H4	sp|Q76H85|H4_SILLA	histone H4	Solyc11g066160.1.1	nucleosome assembly [GO:0006334]
NITAB033330.1	16.7661	16.2393	33.1763	33.8757	13.3439	15.4914	22.4964	15.9168	28.2211	26.7201	45.5648	49.3898	33.5012	3.97925	41.2521	29.3017	#N/A	#N/A	Ankyrin repeat family protein	Solyc11g066020.2.1	#N/A
NITAB033366.1	0.215351	0.335936	3.57845	2.17183	0.414992	0.333577	5.11209	5.44409	0.563579	0.431005	2.1621	5.50653	0.2692	0.335179	4.21844	5.01046	#N/A	#N/A	#N/A	#N/A	#N/A
NITAB033393.1	1.5624	6.61353	7.73034	22.9469	1.45867	5.85971	13.4673	29.5346	1.228	7.2451	5.17365	16.8097	0.901282	8.1202	6.52209	17.0757	#N/A	#N/A	Electron transfer flavoprotein alpha subunit	Solyc12g005200.2.1	#N/A
NITAB033471.1	0.748791	0.681272	8.27304	4.43874	1.09651	0.608507	4.69434	3.01276	1.69448	1.38307	6.89657	4.86195	1.1754	0.346455	9.42854	6.88906	#N/A	#N/A	P-loop containing nucleoside triphosphate hydrolases superfamily protein	Solyc01g073695.1.1	#N/A
NITAB033544.1	0.120107	0.101153	16.9499	32.1792	0.191188	0.100416	21.4987	25.5241	0.0824016	0.0982716	17.2514	16.6659	0.120445	0.131501	12.1334	21.6523	Fasciclin-like arabinogalactan protein 13	sp|Q9FFH6|FLA13_ARATH	Fasciclin-like arabinogalactan protein	Solyc06g075220.1.1	plant-type secondary cell wall biogenesis [GO:0009834]
NITAB033566.1	0	0	3.40117	4.334	0.0804554	0.64654	0.482057	4.20705	0	0	1.68301	2.35302	0	0	4.36679	2.17114	#N/A	#N/A	#N/A	#N/A	#N/A
NITAB033607.1	3.21678	3.50466	2.51182	3.5888	2.80565	2.58893	1.18206	0.933591	4.94582	4.5735	4.13881	4.70518	6.50647	0.0676619	5.02056	2.81988	Putative adagio-like protein 2	sp|Q67UX0|ADO2_ORYSJ	Flavin-binding kelch domain F box protein	Solyc01g005300.3.1	circadian rhythm [GO:0007623]; protein-chromophore linkage [GO:0018298]; protein ubiquitination [GO:0016567]; regulation of circadian rhythm [GO:0042752]; response to blue light [GO:0009637]
NITAB033616.1	0.0167072	0.0276853	2.58989	5.6901	0.0425648	0.0388692	6.66431	7.57747	0.00371165	0.0149369	1.53518	3.17747	0.0324334	0.0590022	1.57582	6.65913	#N/A	#N/A	3-oxo-5-alpha-steroid 4-dehydrogenase	Solyc02g063390.3.1	#N/A
NITAB033645.1	0.186981	0.252931	5.18793	10.553	0.292352	0.18219	6.86539	8.92599	0.423355	0.206863	5.44619	5.06325	0.344609	0.207479	4.13506	6.10125	Auxin-responsive protein SAUR71	sp|Q9SGU2|SAU71_ARATH	Auxin responsive SAUR protein	Solyc07g042490.1.1	auxin-activated signaling pathway [GO:0009734]; multicellular organism development [GO:0007275]; regulation of growth [GO:0040008]
NITAB033890.1	2.37035	2.96051	9.18211	17.4291	3.65872	4.27018	19.7412	21.2461	1.57151	1.77171	6.3669	9.48162	1.31505	5.37381	6.45805	15.5954	#N/A	#N/A	carboxyl-terminal peptidase	Solyc01g005550.3.1	#N/A
NITAB033944.1	7.21271	10.3461	19.155	31.6738	8.45746	6.43714	52.3282	29.6637	6.51746	5.35933	17.2919	22.1491	8.01107	8.19077	15.7252	34.6474	#N/A	#N/A	MAP kinase kinase kinase 21	Solyc02g090970.1.1	#N/A
NITAB034145.1	71.2776	266.669	1.14498	9.35969	67.2726	150.692	2.32014	12.5948	38.8982	240.73	1.40619	5.5182	56.1551	227.31	1.96103	2.65744	Kunitz trypsin inhibitor 2	sp|Q9LMU2|KTI2_ARATH	trypsin inhibitor-like protein precursor	Solyc11g022590.1.1	0
NITAB034290.1	1.9118	1.50049	1.14192	0.998887	1.54939	1.51757	1.23595	1.35774	2.46004	1.86331	1.56742	2.0935	0.346773	0.333321	0.0343733	0.0452649	#N/A	#N/A	#N/A	#N/A	#N/A
NITAB034292.1	1.20929	1.03347	1.13737	1.01577	0.979851	0.94233	1.07995	1.15252	1.90272	1.4448	1.20408	1.68978	0.135286	0.137248	0.0424074	0.0369067	Probable UDP-N-acetylglucosamine--peptide N-acetylglucosaminyltransferase SPINDLY	sp|O82422|SPY_HORVU	#N/A	#N/A	gibberellic acid mediated signaling pathway [GO:0009740]; protein glycosylation [GO:0006486]
NITAB034420.1	4.46151	4.29424	13.945	23.2021	3.64106	4.5147	24.7036	29.9644	3.09822	4.50927	9.74359	13.9597	4.18543	4.93202	10.0769	29.968	FK506-binding protein 2	sp|Q41649|FKB15_VICFA	Peptidyl-prolyl cis-trans isomerase	Solyc09g057670.3.1	0
NITAB034421.1	1.48623	0.842152	1.57033	2.00079	1.24705	2.05668	2.72203	3.24837	0.554802	0.459728	1.32744	0.276252	0.65721	0.404485	0.608096	1.08324	#N/A	#N/A	#N/A	#N/A	#N/A
NITAB034633.1	0.525854	0.50569	3.61382	6.33668	0.541881	0.643067	2.44024	3.60362	0.46099	0.515778	1.2996	2.80359	0.444838	0.809087	1.70152	5.26813	Ras-related protein RABA5b	sp|Q9SRS5|RAA5B_ARATH	Ras family	Solyc09g056340.3.1	intracellular protein transport [GO:0006886]; Rab protein signal transduction [GO:0032482]
NITAB034675.1	5.03637	6.32259	13.0773	22.5175	4.79821	6.10729	20.4221	24.6099	3.55079	2.72895	6.73231	11.7376	2.29905	6.08032	8.2337	21.4744	Histone H1.2	sp|P26569|H12_ARATH	#N/A	#N/A	chromosome condensation [GO:0030261]; negative regulation of chromatin silencing [GO:0031936]; negative regulation of DNA recombination [GO:0045910]; nucleosome assembly [GO:0006334]; nucleosome positioning [GO:0016584]; regulation of transcription, DNA-templated [GO:0006355]
NITAB034751.1	0.0565454	0.0861777	1.95652	5.83825	0.00607515	0.13516	11.5816	7.60747	0.145032	0.252093	1.64106	2.22723	0.0894802	0	0.995546	5.69993	Cationic peroxidase 2	sp|P22196|PER2_ARAHY	LECEVI16G peroxidase precursor	Solyc01g105070.3.1	hydrogen peroxide catabolic process [GO:0042744]; response to oxidative stress [GO:0006979]
NITAB034917.1	0	0	1.36909	1.12096	0	0	0.619645	0.267653	0	0.0547914	1.91124	0.626762	0	0	1.58143	0.531595	#N/A	#N/A	#N/A	#N/A	#N/A
NITAB035009.1	3.89901	3.74968	15.3101	19.9799	3.95225	5.15578	27.0695	33.6804	2.38086	3.05414	8.38091	8.34074	3.21052	12.8922	13.2642	28.7215	Glucose-1-phosphate adenylyltransferase large subunit 1	sp|Q00081|GLGL1_SOLTU	ADP-glucose pyrophosphorylase large subunit 1	Solyc01g109790.3.1	glycogen biosynthetic process [GO:0005978]; starch biosynthetic process [GO:0019252]
NITAB035039.1	0.157129	0.200715	35.1169	59.3188	0.399458	0.235056	39.6006	40.4737	0.213064	0.183273	36.3233	29.5687	0.195272	0.282118	24.3465	40.3859	Probable cellulose synthase A catalytic subunit 5 [UDP-forming]	sp|A2XNT2|CESA5_ORYSI	Cellulose synthase	Solyc09g072820.3.1	cellulose biosynthetic process [GO:0030244]; cell wall organization [GO:0071555]
NITAB035074.1	0	0	1.35926	0.350119	0	0.0168746	0.187083	0.441676	0.00679881	0	1.00002	0.704919	0	0	1.73861	0.16372	Ethylene-responsive transcription factor ERF094	sp|Q9LND1|ERF94_ARATH	Ethylene Response Factor C.3	Solyc09g066360.1.1	ethylene-activated signaling pathway [GO:0009873]; jasmonic acid and ethylene-dependent systemic resistance [GO:0009861]; response to ethylene [GO:0009723]; response to jasmonic acid [GO:0009753]
NITAB035192.1	0.0269135	0.0942386	13.1394	14.4989	0.0785975	0.0297356	16.9503	14.3741	0.0418733	0.0420473	15.7171	29.3922	0.0479059	0.102916	13.3904	20.5703	#N/A	#N/A	Lipid transfer protein	Solyc09g065430.3.1	#N/A
NITAB035282.1	0.162512	0.167746	10.1506	6.28688	0.24222	0.248754	7.6847	7.39809	0.192671	0.358907	9.37173	8.37856	0.342651	0.234172	11.4095	8.60478	Gibberellin receptor GID1C	sp|Q940G6|GID1C_ARATH	Gid1-like gibberellin receptor	Solyc09g074270.3.1	floral organ morphogenesis [GO:0048444]; fruit morphogenesis [GO:0048530]; gibberellin mediated signaling pathway [GO:0010476]; negative regulation of gene expression [GO:0010629]; positive regulation of gibberellic acid mediated signaling pathway [GO:0009939]; raffinose family oligosaccharide biosynthetic process [GO:0010325]; response to gibberellin [GO:0009739]
NITAB035354.1	17.8058	6.17827	34.6402	25.3625	8.09803	7.45708	25.2721	20.2469	22.2798	17.4437	34.1132	25.818	27.8987	3.72096	47.8281	34.8621	Translocator protein homolog	sp|O82245|TSPO_ARATH	TSPO	Solyc09g074910.1.1	porphyrin-containing compound metabolic process [GO:0006778]; response to abscisic acid [GO:0009737]; response to osmotic stress [GO:0006970]; response to salt stress [GO:0009651]
NITAB035425.1	5.854	5.79509	15.9208	16.8167	5.52078	5.36895	13.2265	12.4088	10.4857	7.62651	15.9227	13.5721	12.1977	2.54984	23.7439	15.6694	Sucrose synthase 4	sp|Q10LP5|SUS4_ORYSJ	sucrose synthase	Solyc09g098590.3.1	sucrose metabolic process [GO:0005985]
NITAB035521.1	0.0564065	0.053902	1.64904	2.92996	0.108703	0.206196	2.73344	4.62708	0.0163609	0.0460281	0.937809	1.62642	0.0179295	0.316248	1.09418	4.07673	Probable boron transporter 2	sp|Q9M1P7|BOR2_ARATH	Boron transporter	Solyc01g079150.3.1	borate transport [GO:0046713]; regulation of intracellular pH [GO:0051453]; root development [GO:0048364]
NITAB035538.1	0.0602326	0.0448733	6.99536	4.2815	0.0608534	0.065522	5.13592	3.24009	0.0936625	0.123234	8.29129	4.81447	0.0940626	0.115328	7.65909	2.91722	Cytokinin dehydrogenase 1	sp|O22213|CKX1_ARATH	Cytokinin oxidase/dehydrogenase-like	Solyc04g016430.3.1	cytokinin catabolic process [GO:0009823]; meristem development [GO:0048507]
NITAB035568.1	0.0718221	0.0794789	7.11548	27.5188	0.158188	0.0604552	11.4393	29.8413	0.0712846	0.052841	4.48344	20.5806	0.11686	0.058952	6.91792	27.6083	Reticuline oxidase	sp|P93479|RETO_PAPSO	FAD-binding Berberine family protein	Solyc04g080400.2.1	alkaloid metabolic process [GO:0009820]
NITAB035591.1	0.0435799	0.0388811	6.86479	36.3426	0.105687	0.0262399	14.078	43.545	0.0451674	0.0255383	3.88035	28.3772	0.0632652	0.0622498	6.05742	38.3025	#N/A	#N/A	#N/A	#N/A	#N/A
NITAB035592.1	0.0209132	0.0600099	7.17452	35.8339	0.11521	0.025141	14.1991	43.0652	0.0702152	0.0406726	3.72821	28.0659	0.0553535	0.0524234	5.99282	38.4051	Reticuline oxidase	sp|P93479|RETO_PAPSO	FAD-binding Berberine family protein	Solyc04g080400.2.1	alkaloid metabolic process [GO:0009820]
NITAB035706.1	0.298851	0.224055	3.32564	7.11836	0.228115	0.27311	1.68765	4.52706	0.404549	0.203533	1.42543	3.40593	0.188877	0.179323	2.16124	5.04657	#N/A	#N/A	SNF2 domain-containing protein / helicase domain-containing protein / zinc finger protein-like protein	Solyc01g087580.3.1	#N/A
NITAB035781.1	0.00611548	0.00367486	0.764803	2.49363	0	0.00635894	1.55522	3.26314	0.038829	0.00903526	0.414084	1.13521	0	0.0192908	0.511142	1.84105	Ethylene-responsive transcription factor 2	sp|Q40479|ERF2_TOBAC	Ethylene-responsive transcription factor, putative	Solyc01g090320.3.1	defense response [GO:0006952]; ethylene-activated signaling pathway [GO:0009873]
NITAB035803.1	1.88808	1.55198	5.41692	5.78364	1.94318	1.69316	4.39893	5.0272	2.63955	2.86196	5.21728	6.1798	3.88588	1.91071	7.51412	7.27233	Protein JINGUBANG	sp|O48716|JGB_ARATH	Transducin/WD40 repeat-like superfamily protein	Solyc01g109120.3.1	pollen germination [GO:0009846]
NITAB035806.1	13.8757	25.0031	42.3707	80.5586	14.5376	10.6638	63.6638	50.7729	13.7659	12.4718	33.1158	43.4432	17.4299	3.20243	27.8482	65.2831	Glycine-rich RNA-binding protein blt801	sp|Q43472|GRP_HORVU	RNA-binding protein	Solyc01g109655.1.1	mRNA processing [GO:0006397]; response to abscisic acid [GO:0009737]; response to cold [GO:0009409]
NITAB035810.1	0.0148391	0.0155195	3.38133	6.75458	0.0211374	0.00324325	8.28781	8.16507	0.0054765	0.00287557	1.65169	3.17542	0.0118633	0.0472434	2.03494	6.50854	#N/A	#N/A	#N/A	#N/A	#N/A
NITAB035811.1	0.0163559	0.00470095	5.16917	9.1857	0.0405514	0.0187347	11.1786	9.61586	0.00663588	0.0150988	2.75332	5.05493	0.0195081	0.0311971	2.69503	8.41886	#N/A	#N/A	#N/A	#N/A	#N/A
NITAB035837.1	15.1914	19.2628	32.2034	26.3817	11.3019	14.9904	15.9836	14.3643	26.1453	25.0638	31.8144	41.4165	20.9015	7.95518	38.7533	24.5529	Cold-regulated 413 plasma membrane protein 2	sp|Q9SVL6|CRPM2_ARATH	WCOR413-like plant cold acclimation protein	Solyc01g109170.3.1	0
NITAB035861.1	0	0.450906	0.801444	0.620046	0	0.0380473	1.32099	1.41347	0.651892	0.120799	1.10733	0.119675	0.192727	0.146471	1.24852	1.77954	#N/A	#N/A	Transmembrane protein, putative	Solyc01g109810.2.1	#N/A
NITAB035996.1	19.841	19.3782	23.7915	34.8371	20.1149	21.5748	26.0268	29.3499	17.4783	22.1569	20.7392	19.9505	20.2414	21.1975	18.718	26.0892	Triosephosphate isomerase, chloroplastic	sp|P48496|TPIC_SPIOL	triosephosphate isomerase	Solyc01g111120.3.1	glycolytic process [GO:0006096]; reductive pentose-phosphate cycle [GO:0019253]
NITAB036042.1	0.378346	0.247885	8.15539	16.0719	0.612634	0.66588	14.5064	20.0298	0.126477	0.399777	4.34261	10.3472	0.193251	0.585529	5.37561	16.3122	#N/A	#N/A	#N/A	#N/A	#N/A
NITAB036083.1	0.133843	0.109837	7.37038	15.4559	0.166855	0.415072	14.465	11.1882	0.304123	0.0967246	4.96628	8.14106	0.0810956	0.125154	4.92591	11.4094	Basic form of pathogenesis-related protein 1	sp|P11670|PRB1_TOBAC	Pathogenesis-related protein 1	Solyc01g106620.2.1	defense response [GO:0006952]; response to biotic stimulus [GO:0009607]
NITAB036207.1	11.0803	5.50538	19.6719	13.3892	7.60667	9.39787	22.2318	17.2273	11.5994	13.0165	21.5754	17.8055	16.7433	4.73083	24.7166	19.417	#N/A	#N/A	#N/A	#N/A	#N/A
NITAB036289.1	1.60826	1.85596	2.52795	5.40785	0.951318	2.35784	1.27916	2.66405	2.42844	2.99479	1.87001	4.28181	2.96051	0.882447	2.65413	4.05286	F-box/kelch-repeat protein At4g39570	sp|Q9SVA1|FK100_ARATH	RING/U-box superfamily protein	Solyc01g073720.2.1	0
NITAB036301.1	0.0648264	0.0203381	1.29685	0.597813	0.0640856	0.0143077	0.686022	0.767899	0.14795	0.161047	1.29432	0.501812	0.0731457	0	1.06553	0.297387	NADH-ubiquinone oxidoreductase chain 5	sp|P29388|NU5M_ARATH	oxidoreductase/transition metal ion-binding protein	Solyc10g044880.1.1	ATP synthesis coupled electron transport [GO:0042773]
NITAB036310.1	0.944869	0.154085	1.31603	2.28493	0.444123	0.302147	2.11557	3.84742	1.0246	0.799243	3.0173	2.55233	0.380957	0	1.67042	1.27995	#N/A	#N/A	#N/A	#N/A	#N/A
NITAB036318.1	1.63049	1.70465	1.3955	1.97891	2.83136	2.35251	5.75146	11.2009	1.85158	1.32407	0.832923	1.28566	1.1167	2.08903	0.87065	1.90904	Bifunctional L-3-cyanoalanine synthase/cysteine synthase 2, mitochondrial	sp|Q9FS29|CAS2_SOLTU	Cysteine synthase	Solyc01g094790.3.1	cyanide metabolic process [GO:0019499]; cysteine biosynthetic process from serine [GO:0006535]
NITAB036365.1	93.151	82.9697	1.69728	2.9938	102.265	101.866	0.91593	3.12369	68.2954	75.5191	2.7911	0.727958	85.071	130.781	0.0526093	0.470513	#N/A	#N/A	#N/A	#N/A	#N/A
NITAB036366.1	632.841	831.469	0.0367956	8.52903	732.928	633.619	9.70867	8.68235	721.111	531.751	1.56844	0.421305	774.489	1012.89	0.904618	1.23662	#N/A	#N/A	#N/A	#N/A	#N/A
NITAB036381.1	9.87056	3.93538	7.92741	5.05352	7.43656	6.69397	7.33082	5.43518	5.34837	12.4542	9.89218	6.60262	19.546	2.79147	11.4139	7.77764	#N/A	#N/A	BAG family molecular chaperone regulator 6	Solyc01g095320.3.1	#N/A
NITAB036423.1	0	0	1.10556	0.67822	0	0.0066442	0.468948	0.255271	0	0.02008	0.352637	0.517457	0.0197253	0	1.66517	0.698689	Putative F-box/FBD/LRR-repeat protein At1g78840	sp|Q9ZVA3|FDL12_ARATH	F-box/RNI/FBD-like domain protein	Solyc11g011504.1.1	0
NITAB036511.1	1.41524	0.322012	300.482	1.04556	0.0209327	32.1473	124.754	185.072	0.0551496	7.51069	0.97987	57.1073	0.0854469	19.7727	12.3173	2.9395	Protein trichome birefringence-like 15	sp|O80940|TBL15_ARATH	VQ motif-containing family protein	Solyc04g073950.1.1	carbohydrate metabolic process [GO:0005975]; xylan biosynthetic process [GO:0045492]
NITAB036529.1	2.44613	3.43152	2.84548	8.12095	2.05445	3.2753	5.51576	9.77618	3.17141	1.74744	1.56305	5.2488	1.7034	2.42717	2.84145	8.03544	#N/A	#N/A	BnaA07g13420D protein	Solyc01g009430.3.1	#N/A
NITAB036698.1	0.13341	0.0672823	2.20075	2.27279	0.0904128	0.24392	1.18622	1.71665	0.282632	0.209761	1.89805	1.76798	0.163736	0.0694633	3.2675	1.7786	Sigma factor binding protein 1, chloroplastic	sp|Q9LDH1|SIB1_ARATH	VQ motif-containing protein	Solyc01g096510.2.1	cellular response to light stimulus [GO:0071482]; defense response to bacterium, incompatible interaction [GO:0009816]; positive regulation of DNA-binding transcription factor activity [GO:0051091]
NITAB036706.1	0.130476	0.0835445	9.23411	20.9092	0.272736	0.3297	23.282	29.0121	0.0488607	0.0497923	5.3572	10.8003	0.0683979	0.477304	5.30026	21.713	Aspartyl protease 25	sp|Q6F4N5|AP25_ORYSJ	Aspartic proteinase nepenthesin-1-like protein	Solyc01g096450.3.1	protein catabolic process [GO:0030163]; proteolysis [GO:0006508]; regulation of programmed cell death [GO:0043067]; systemic acquired resistance [GO:0009627]
NITAB036829.1	0.589912	0.399422	8.08948	14.895	0.389332	1.3241	11.0655	9.32659	1.10565	0.476835	5.92691	10.4772	0.874688	0.382449	5.19229	12.7913	Probable RNA-dependent RNA polymerase 4	sp|Q5QMN4|RDR4_ORYSJ	#N/A	#N/A	production of siRNA involved in chromatin silencing by small RNA [GO:0070919]; production of siRNA involved in RNA interference [GO:0030422]
NITAB036830.1	0	0.12762	1.33397	0.991845	0	0.0109963	2.5382	2.0609	0.299867	0.10765	1.68321	2.39937	0.174611	0.163179	1.92405	3.99358	Probable 6-phosphogluconolactonase 2	sp|A2YNH4|6PGL2_ORYSI	#N/A	#N/A	carbohydrate metabolic process [GO:0005975]; pentose-phosphate shunt [GO:0006098]
NITAB036903.1	0.0794286	0.052307	3.7006	3.48145	0.0782735	0.271736	2.97678	2.68644	0.0311975	0.0113359	2.82123	4.27775	0.0482057	0.381319	2.68813	2.46113	Transcription factor bHLH96	sp|Q9C7T4|BH096_ARATH	basic helix-loop-helix	Solyc01g098720.3.1	0
NITAB036928.1	0.177182	0.190606	3.02561	5.09788	0.286849	0.276204	5.67829	6.53175	0.111321	0.150816	1.55609	2.71726	0.101903	0.219665	1.72745	5.94456	Histone H2A.1	sp|P25469|H2A1_SOLLC	Histone H2A	Solyc01g099410.3.1	chromatin organization [GO:0006325]
NITAB036952.1	0.0756805	0.118134	3.20199	6.03418	0.109184	0.0992455	4.71487	5.00745	0.0684839	0.168643	2.26809	4.39226	0.119652	0.104825	2.17472	5.17618	#N/A	#N/A	O-fucosyltransferase family protein	Solyc01g086640.2.1	#N/A
NITAB036964.1	0.144934	0.11114	4.99697	7.41395	0.291607	0.249236	8.40249	11.848	0.0371222	0.00526244	2.21192	3.95877	0.0667294	0.326555	2.42668	9.35534	Histone H3.2	sp|Q76MV0|H32_TOBAC	Histone H3	Solyc10g008910.1.1	0
NITAB037088.1	0.0244841	0.0236169	3.47444	2.03896	0.0711188	0.0430867	2.1815	2.81471	0.0390124	0.020125	2.29354	4.84691	0.028295	0.175199	3.42528	4.39921	#N/A	#N/A	DNA-	Solyc01g101260.2.1	#N/A
NITAB037116.1	0.0399395	0.0388378	4.48648	9.62999	0.064983	0.0630086	5.29562	6.92609	0.0355903	0.0224433	3.71634	4.52099	0.0298816	0.0503745	2.94602	6.05173	Glucuronoxylan 4-O-methyltransferase 2	sp|Q9T0F7|GXM2_ARATH	glucuronoxylan 4-O-methyltransferase-like protein	Solyc01g103360.3.1	plant-type secondary cell wall biogenesis [GO:0009834]; xylan biosynthetic process [GO:0045492]; xylan metabolic process [GO:0045491]
NITAB037182.1	2.40063	3.13745	5.65833	11.2681	2.87254	3.28254	7.97876	12.4058	2.37119	2.88553	4.0475	7.57806	2.81239	3.45319	4.43029	11.3601	#N/A	#N/A	N-acetyl-gamma-glutamyl-phosphate reductase	Solyc01g108660.3.1	#N/A
NITAB037219.1	1.22194	1.83085	16.2029	29.0466	1.39505	6.82097	27.8891	46.3896	0.388744	8.89874	9.58648	29.805	0.813796	7.40786	17.9996	44.6982	Lactoylglutathione lyase	sp|O04885|LGUL_BRAJU	Lactoylglutathione lyase / glyoxalase I family protein	Solyc01g103590.3.1	response to salt stress [GO:0009651]; response to water deprivation [GO:0009414]
NITAB037256.1	7.75902	0.736532	2.74762	0.762296	5.12703	3.92831	1.8564	1.78326	2.94308	11.3948	3.52555	1.23027	15.0087	1.49188	5.49298	2.63934	#N/A	#N/A	GATA transcription factor-like protein	Solyc09g075600.2.1	#N/A
NITAB037278.1	4.03747	4.96779	13.3976	25.31	4.52489	3.84736	25.9041	22.7355	4.02707	3.58654	12.6295	14.4417	3.76361	3.92162	9.12479	23.0519	#N/A	#N/A	#N/A	#N/A	#N/A
NITAB037346.1	0.61803	1.46758	13.5911	9.67479	1.22095	0.767627	10.2969	5.16614	1.2993	0.454979	6.61342	6.36234	0.542215	0.684433	3.15295	11.4232	#N/A	#N/A	#N/A	#N/A	#N/A
NITAB037370.1	3.11002	3.61992	2.30664	9.33564	3.86705	4.12426	4.11399	13.0995	3.1342	2.92528	1.38918	5.07095	2.74101	4.43488	1.75363	8.8462	#N/A	#N/A	plant/protein%2C putative	Solyc10g045620.2.1	#N/A
NITAB037371.1	0.229835	0.345439	1.00215	3.04129	0.315855	0.289235	1.2184	3.5765	0.320617	0.248281	0.68717	1.96742	0.247017	0.352127	1.32943	2.59326	Probable E3 ubiquitin-protein ligase RHC1A	sp|O22197|RHC1A_ARATH	RING/U-box superfamily protein, putative	Solyc01g104260.3.1	negative regulation of gibberellic acid mediated signaling pathway [GO:0009938]; protein ubiquitination [GO:0016567]; response to salt stress [GO:0009651]; ubiquitin-dependent protein catabolic process [GO:0006511]
NITAB037408.1	0.0156958	0.0195528	4.7339	6.53167	0.0626623	0.00315579	10.9081	7.5257	0.00435867	0.0508319	2.17358	4.66814	0.011426	0.0255917	3.14644	7.30218	Germin-like protein subfamily 1 member 16	sp|Q9FIC8|GL116_ARATH	Germin family protein	Solyc01g102900.3.1	0
NITAB037483.1	0.737633	0.427691	9.55369	15.7949	0.797168	0.910129	16.8419	19.7658	0.374465	1.04386	7.15687	9.4035	0.406562	1.10044	6.72599	17.3635	Non-specific lipid-transfer protein 1	sp|Q42952|NLTP1_TOBAC	Lipid transfer protein	Solyc01g105010.3.1	defense response [GO:0006952]; lipid transport [GO:0006869]; response to biotic stimulus [GO:0009607]
NITAB037491.1	0.819315	0.911036	4.8385	11.6165	0.684811	0.887184	9.52123	11.1959	1.25391	0.817879	3.46178	4.57337	0.830933	0.788564	3.17538	9.33296	Beta-xylosidase/alpha-L-arabinofuranosidase 2	sp|A5JTQ3|XYL2_MEDSV	LEXYL2	Solyc01g104950.3.1	xylan catabolic process [GO:0045493]
NITAB037539.1	4.88459	4.83666	4.03814	4.23944	5.50424	4.70178	3.02214	3.19324	6.50759	6.26449	3.83682	3.59564	7.16334	3.85991	5.65274	4.36558	Protein DMR6-LIKE OXYGENASE 2	sp|Q9ZSA7|DLO2_ARATH	2-oxoglutarate and Fe	Solyc01g105660.3.1	defense response to oomycetes [GO:0002229]; salicylic acid catabolic process [GO:0046244]
NITAB037714.1	0.0284738	0.05413	2.41563	4.33169	0.0677319	0.0727108	2.9986	3.45957	0.0807222	0.0775548	2.10739	2.69069	0.0241167	0.126097	1.42738	3.29302	#N/A	#N/A	RING/U-box superfamily protein, putative	Solyc01g081040.3.1	#N/A
NITAB037738.1	0.410827	0.285058	10.3169	6.61203	0.523027	0.485592	6.54988	6.427	0.685052	0.403311	10.8994	8.92774	0.818451	0.47387	16.4705	9.45168	Bidirectional sugar transporter SWEET16	sp|Q9LUR4|SWT16_ARATH	Bidirectional sugar transporter SWEET	Solyc01g099880.3.1	cellular response to nitrogen starvation [GO:0006995]; fructose export from vacuole to cytoplasm [GO:1902334]; protein homooligomerization [GO:0051260]; response to cold [GO:0009409]; response to fructose [GO:0009750]; response to glucose [GO:0009749]; response to osmotic stress [GO:0006970]; response to sucrose [GO:0009744]
NITAB037804.1	6.09737	3.7087	11.7243	12.0827	2.83941	3.08625	8.53258	9.74527	4.9298	6.58743	17.759	14.6933	3.62267	7.8755	21.1935	4.64786	#N/A	#N/A	Glucan endo-1,3-beta-glucosidase, basic vacuolar isoform	Solyc00g011160.2.1	#N/A
NITAB037854.1	1.33662	1.43999	2.25492	1.59318	0.745403	1.53332	1.29789	1.16189	2.23423	2.61209	2.38196	2.6523	2.39101	0.626165	3.27164	2.19234	#N/A	#N/A	B3 domain-containing protein family	Solyc09g010230.2.1	#N/A
NITAB037859.1	0.0445276	0.0199157	10.271	17.3353	0.0795137	0.0326708	20.8922	18.254	0.0482184	0.0145549	6.73225	6.5396	0.00898543	0.0250696	5.49705	20.362	#N/A	#N/A	#N/A	#N/A	#N/A
NITAB037934.1	0.0029963	0	2.18336	1.79291	0.0532898	0	0.917042	1.28543	0.0433468	0.0152817	3.47851	2.39334	0.0457504	0.0397315	1.27216	0.580761	DNA-directed RNA polymerase subunit beta'	sp|P23580|RPOC1_EUGGR	Pyruvate kinase	Solyc10g050990.1.1	transcription, DNA-templated [GO:0006351]
NITAB038039.1	2.31155	2.25634	3.36132	7.02394	3.48461	4.39913	5.13001	9.64541	1.26118	2.00035	2.30434	4.59764	1.59848	8.02389	3.2943	7.25171	Cytochrome P450 98A2	sp|O48922|C98A2_SOYBN	Cytochrome P450	Solyc10g078240.2.1	lignin biosynthetic process [GO:0009809]
NITAB038053.1	0.198417	0.205299	7.19052	14.4631	0.361903	0.208189	8.99663	10.8115	0.200008	0.0991163	5.93618	6.16638	0.201865	0.228995	4.54822	8.56798	F-box protein At5g18160	sp|Q9FK54|FB260_ARATH	Transmembrane protein, putative	Solyc07g065940.1.1	0
NITAB038081.1	0.256624	0.0858917	2.66901	2.07602	0.475953	0.23275	2.43064	0.91699	0.296283	0.761403	2.42782	1.74233	0.466148	0.145849	2.67915	1.76627	#N/A	#N/A	RING/U-box superfamily protein	Solyc07g065670.1.1	#N/A
NITAB038163.1	0.00232553	0.00619721	1.04218	3.07343	0.026517	0.00770492	3.04416	3.66462	0.0342149	0.0136681	0.777501	1.14933	0.00368633	0.0198923	0.776129	2.58412	Probable pectate lyase 9	sp|Q9LRM5|PLY9_ARATH	Pectate lyase	Solyc09g008380.3.1	pectin catabolic process [GO:0045490]
NITAB038209.1	1.40869	0.833864	1.78305	2.47718	1.13407	1.18861	1.17599	3.6255	1.32296	0.617334	1.0954	3.44591	1.29887	0.865939	1.9445	3.20977	#N/A	#N/A	#N/A	#N/A	#N/A
NITAB038231.1	9.11502	9.71462	132.256	340.035	9.42383	15.3406	210.688	409.968	7.24161	13.8182	93.3026	203.776	8.11291	17.4508	98.4376	333.384	S-adenosylmethionine synthase 1	sp|Q9M7K8|METK1_TOBAC	S-adenosyl-L-methionine synthetase Z24743	Solyc09g008280.2.1	one-carbon metabolic process [GO:0006730]; S-adenosylmethionine biosynthetic process [GO:0006556]
NITAB038232.1	0.054178	0.0372626	0.948365	1.94491	0.0330301	0.217113	1.63631	2.13834	0.00236428	0.0714484	0.216168	1.3517	0.105749	0.0271466	0.0740837	1.31493	#N/A	#N/A	Stearoyl-[acyl-carrier-protein] 9-desaturase 1, chloroplastic	Solyc09g008290.3.1	#N/A
NITAB038243.1	0.13946	0.136587	7.26974	16.1939	0.346527	0.278788	15.0387	15.3414	0.0392201	0.106013	3.05453	7.8101	0.0460281	0.246416	3.77326	14.3025	Probable xyloglucan endotransglucosylase/hydrolase protein 32	sp|Q9SJL9|XTH32_ARATH	Xyloglucan endotransglucosylase/hydrolase	Solyc09g008320.3.1	cell wall biogenesis [GO:0042546]; cell wall macromolecule catabolic process [GO:0016998]; cell wall organization [GO:0071555]; xyloglucan metabolic process [GO:0010411]
NITAB038313.1	0.522134	0.815102	1.46188	2.42053	0.826078	1.28646	2.70084	3.76485	0.491805	0.584592	0.362997	1.58096	0.200717	2.20502	0.51083	2.99923	Peroxidase 49	sp|O23237|PER49_ARATH	Peroxidase	Solyc09g007520.3.1	hydrogen peroxide catabolic process [GO:0042744]; response to oxidative stress [GO:0006979]
NITAB038359.1	0.0228941	0	3.65965	6.21712	0.015548	0.0208846	5.65333	6.56567	0.0209013	0	2.16243	3.28039	0	0	1.9357	4.7887	#N/A	#N/A	GRF zinc finger protein	Solyc07g017827.1.1	#N/A
NITAB038365.1	0.0460763	0.0714512	2.84524	5.0626	0.105738	0.104283	3.37216	3.30054	0.227893	0.0479127	3.18468	2.37837	0.125827	0.00649858	1.31079	2.84715	#N/A	#N/A	#N/A	#N/A	#N/A
NITAB038396.1	1.38597	1.57556	11.5077	21.4905	1.68186	1.99213	17.7004	20.1561	1.46052	1.52182	8.1786	12.1876	1.24725	1.91926	8.37101	18.8349	Adenosine kinase 2	sp|Q9LZG0|ADK2_ARATH	Adenosine kinase, putative	Solyc09g007940.3.1	adenosine salvage [GO:0006169]; AMP salvage [GO:0044209]; viral process [GO:0016032]
NITAB038451.1	0.0530457	0.0756774	18.434	28.364	0.0651943	0.0684858	19.0171	16.7456	0.0526378	0.0643997	20.4245	12.8295	0.0607984	0.0741301	10.6807	16.5389	Fasciclin-like arabinogalactan protein 13	sp|Q9FFH6|FLA13_ARATH	Fasciclin-like arabinogalactan protein	Solyc09g007660.1.1	plant-type secondary cell wall biogenesis [GO:0009834]
NITAB038483.1	0.0275683	0.0656186	11.0218	19.7604	0.168856	0.0451372	13.2828	15.9192	0.0478116	0.0499474	8.57443	10.3937	0.0548925	0.0656114	7.48603	14.6744	Probable beta-1,4-xylosyltransferase IRX9	sp|Q9ZQC6|IRX9_ARATH	Glycosyltransferase	Solyc09g007420.3.1	cell wall organization [GO:0071555]; glucuronoxylan biosynthetic process [GO:0010417]; glucuronoxylan metabolic process [GO:0010413]; plant-type secondary cell wall biogenesis [GO:0009834]
NITAB038539.1	1.75629	1.88247	7.09475	5.9241	1.875	2.19383	5.2181	6.07092	2.819	1.82694	7.79607	7.22923	2.23943	1.29698	7.72686	5.62229	Probable trehalose-phosphate phosphatase G	sp|Q9SUW0|TPPG_ARATH	Trehalose 6-phosphate phosphatase	Solyc04g054930.3.1	trehalose biosynthetic process [GO:0005992]
NITAB038547.1	0.981921	0.914741	12.1508	19.6214	0.84598	1.24699	10.8701	21.8618	0.865075	1.28092	8.82759	16.3253	1.0555	1.37838	13.0157	25.3379	PLAT domain-containing protein 3	sp|Q2V2V3|PLAT3_ARATH	PLAT domain-containing protein 1	Solyc04g054990.3.1	0
NITAB038687.1	5.17562	3.65735	12.5771	12.3676	5.70476	7.76783	13.4021	19.1754	3.75082	6.52602	11.3414	21.5536	4.28015	14.0832	13.7128	24.1416	#N/A	#N/A	Haloacid dehalogenase-like hydrolase	Solyc09g010940.3.1	#N/A
NITAB038715.1	0.0207861	0.035795	7.78198	12.7193	0.0897574	0.0290113	8.26509	8.43067	0.0272775	0.0318262	8.04375	5.78666	0.0613909	0.0618138	4.9706	7.59825	Laccase-17	sp|Q9FJD5|LAC17_ARATH	Laccase	Solyc09g010990.3.1	lignin biosynthetic process [GO:0009809]; lignin catabolic process [GO:0046274]; phenylpropanoid metabolic process [GO:0009698]
NITAB038778.1	1.35908	1.62068	12.6206	9.73087	1.18177	1.77303	6.25743	7.42681	2.80416	2.13064	10.5203	11.1759	1.87841	1.04807	16.8468	9.81442	BAHD acyltransferase DCR	sp|Q9FF86|DCR_ARATH	HXXXD-type acyl-transferase family protein	Solyc09g014280.1.1	cutin biosynthetic process [GO:0010143]; localization [GO:0051179]; plant epidermis morphogenesis [GO:0090626]; trichome morphogenesis [GO:0010090]
NITAB038790.1	0.276558	0.323979	4.0576	6.44054	0.324559	0.299189	6.6572	6.65354	0.15854	0.180992	3.48292	3.39331	0.177135	0.82897	2.34462	4.86808	DNA topoisomerase 2	sp|O24308|TOP2_PEA	transmembrane protein	Solyc07g065460.1.1	DNA topological change [GO:0006265]
NITAB038798.1	2.04559	1.34353	8.63318	5.56334	1.37108	1.27731	8.59168	5.47754	1.74903	1.76882	10.1745	5.79659	2.18445	0.480922	7.22994	4.19583	Nuclear transcription factor Y subunit B-3	sp|O23310|NFYB3_ARATH	CCAAT-binding transcription factor	Solyc07g065500.2.1	positive regulation of transcription, DNA-templated [GO:0045893]
NITAB038800.1	0.0473119	0.0348613	7.53684	11.5378	0.0822479	0.0736704	13.4769	15.3303	0.0203767	0.0100817	5.59137	7.43876	0.0230535	0.022191	5.3594	11.6709	#N/A	#N/A	Transducin family protein / WD-40 repeat family protein	Solyc07g065530.1.1	#N/A
NITAB038846.1	36.6184	37.6672	6.82855	8.06783	38.5831	39.2767	8.82749	9.01232	36.0728	43.5658	5.21561	3.52762	37.8259	41.1321	8.21676	8.34807	18.5 kDa class I heat shock protein	sp|P05478|HSP16_SOYBN	Class I heat shock protein	Solyc09g011710.3.1	protein complex oligomerization [GO:0051259]; protein folding [GO:0006457]; response to heat [GO:0009408]; response to hydrogen peroxide [GO:0042542]; response to reactive oxygen species [GO:0000302]; response to salt stress [GO:0009651]
NITAB039029.1	0.0212587	0.0138685	0.0513375	0.0173485	0.65943	0.64694	1.66092	1.81246	0.0428555	0.0151385	0.0271777	0.043785	0.0344827	0.00318176	0.0233697	0.0458441	Probable cellulose synthase A catalytic subunit 2 [UDP-forming]	sp|A2XN66|CESA2_ORYSI	cellulose synthase family protein	Solyc02g072240.3.1	cellulose biosynthetic process [GO:0030244]; cell wall organization [GO:0071555]
NITAB039075.1	3.1813	4.12078	4.95508	5.66281	3.01368	3.94313	4.08044	5.11165	3.15351	6.6239	5.43358	6.02728	4.36653	4.49135	7.19885	7.59189	Alanine--glyoxylate aminotransferase 2 homolog 3, mitochondrial	sp|Q9SR86|AGT23_ARATH	Alanine-glyoxylate aminotransferase, putative	Solyc10g076250.2.1	cellular response to nitrogen levels [GO:0043562]; photorespiration [GO:0009853]
NITAB039120.1	0.101267	0.0603223	8.21703	16.2615	0.185147	0.117283	11.5376	12.791	0.0482031	0.0441412	6.88962	7.69816	0.0571838	0.215249	5.33526	10.0104	Laccase-17	sp|Q9FJD5|LAC17_ARATH	Laccase	Solyc09g014240.3.1	lignin biosynthetic process [GO:0009809]; lignin catabolic process [GO:0046274]; phenylpropanoid metabolic process [GO:0009698]
NITAB039147.1	2.01536	1.7107	1.8847	1.35665	2.0767	2.09412	1.05246	1.15405	2.8611	2.97608	1.45311	1.83346	3.72428	1.79808	2.89244	2.27921	Amino acid permease 6	sp|P92934|AAP6_ARATH	Amino acid permease	Solyc12g088190.2.1	amino acid transmembrane transport [GO:0003333]; aspartate transmembrane transport [GO:0015810]; tryptophan transport [GO:0015827]
NITAB039184.1	0.0349787	0.0275919	6.38087	13.6418	0.0651527	0.0286876	8.29176	10.7146	0.030169	0.0266035	5.17966	6.54855	0.0264431	0.0243277	3.42092	8.77296	Protein trichome birefringence-like 32	sp|Q9SRL3|TBL32_ARATH	trichome birefringence-like protein	Solyc09g005630.3.1	plant-type secondary cell wall biogenesis [GO:0009834]; xylan acetylation [GO:1990937]
NITAB039209.1	0.995038	1.24709	22.134	38.1859	1.26616	2.70896	26.0116	28.3541	0.701589	1.21645	20.378	20.4	1.05296	2.9371	16.5986	27.2799	Trans-cinnamate 4-monooxygenase	sp|P48522|TCMO_CATRO	trans-cinnamate 4-monooxygenase	Solyc05g047530.3.1	0
NITAB039232.1	1.04111	1.93626	15.1229	14.7789	1.70776	1.79809	18.7934	17.8078	1.75297	1.16912	9.652	25.8604	1.32055	1.74616	17.5567	20.9007	#N/A	#N/A	#N/A	#N/A	#N/A
NITAB039355.1	389.443	342.224	5.40437	4.82642	448.984	388.157	5.29899	4.001	290.444	353.217	5.49156	2.27141	321.851	414.534	4.05929	5.23064	Chlorophyll a-b binding protein CP29.2, chloroplastic	sp|Q9XF88|CB4B_ARATH	Chlorophyll a-b binding protein, chloroplastic	Solyc09g014520.3.1	photosynthesis, light harvesting in photosystem I [GO:0009768]; protein-chromophore linkage [GO:0018298]; response to blue light [GO:0009637]; response to cytokinin [GO:0009735]; response to far red light [GO:0010218]; response to light stimulus [GO:0009416]; response to red light [GO:0010114]
NITAB039388.1	0.20452	0.143984	7.79153	5.09029	0.335637	0.369697	4.59568	7.02518	0.408938	0.76126	6.99256	8.82635	2.08657	0.0826121	5.21406	5.5646	#N/A	#N/A	Wound-responsive family protein	Solyc07g054800.1.1	#N/A
NITAB039400.1	1.06372	0.934283	1.71696	1.43995	1.59118	1.46185	0.884499	1.29702	1.40412	1.09422	2.00936	1.6514	1.82348	0.711404	0.951132	0.554107	#N/A	#N/A	Wound-responsive family protein	Solyc07g054800.1.1	#N/A
NITAB039401.1	0.722948	0.558162	3.97768	3.18551	0.560288	0.543041	2.88509	2.87462	0.720836	0.952249	3.8752	2.67349	0.914223	0.164637	2.53256	2.74244	#N/A	#N/A	#N/A	#N/A	#N/A
NITAB039409.1	0.186327	0.165709	5.59855	5.69419	0.135412	0.347425	4.37805	3.95677	0.340254	0.44792	4.80911	9.05518	0.227359	0.060128	4.29417	6.35132	Cytochrome b561 and DOMON domain-containing protein At5g47530	sp|Q9FGK4|B561J_ARATH	Auxin induced-like protein	Solyc05g041910.3.1	oxidation-reduction process [GO:0055114]
NITAB039532.1	0.246503	0.276743	3.56838	7.10596	0.340516	0.313872	6.94048	8.25914	0.131983	0.122584	2.35869	3.98536	0.146167	0.48169	2.6838	6.64564	GDSL esterase/lipase At5g03980	sp|Q9LZB2|GDL74_ARATH	GDSL esterase/lipase	Solyc12g017460.1.1	lipid catabolic process [GO:0016042]
NITAB039552.1	0.00956825	0.012385	1.32046	3.12967	0.00853341	0.0157914	1.645	1.67849	0.0108976	0.00936108	1.21401	1.15734	0.0044169	0.00334535	0.712836	1.02888	Beta-xylosidase/alpha-L-arabinofuranosidase 2	sp|A5JTQ3|XYL2_MEDSV	LEXYL1 protein	Solyc10g047030.3.1	xylan catabolic process [GO:0045493]
NITAB039611.1	0.0211659	0.0429656	5.27654	9.62995	0.0651095	0.0474928	6.85584	7.46287	0.0275319	0.0151225	5.45029	5.12824	0.0412414	0.0580393	3.71669	7.28574	Probable galacturonosyltransferase 12	sp|Q9FH36|GAUTC_ARATH	Hexosyltransferase	Solyc07g064050.3.1	cell wall organization [GO:0071555]; glucuronoxylan biosynthetic process [GO:0010417]; glucuronoxylan metabolic process [GO:0010413]; pectin biosynthetic process [GO:0045489]; xylan biosynthetic process [GO:0045492]
NITAB039641.1	0.0361115	0.0511055	4.9832	16.4262	0.0554128	0.0193418	9.63794	23.6073	0.0213771	0.0272236	2.15306	12.6776	0.0304085	0.0327279	3.59119	19.9956	Organic cation/carnitine transporter 4	sp|Q9LHQ6|OCT4_ARATH	Organic cation transporter, putative	Solyc07g063930.3.1	cellular response to water deprivation [GO:0042631]; ion transport [GO:0006811]
NITAB039709.1	0.135452	0.123693	5.03251	12.9842	0.207625	0.133725	11.7967	11.4061	0.107132	0.112902	3.04755	5.6872	0.13138	0.165316	2.60844	9.9129	#N/A	#N/A	Upstream activation factor subunit spp27	Solyc11g012290.2.1	#N/A
NITAB039710.1	1.6407	1.8963	3.71326	8.98315	1.74583	2.00092	4.95876	9.84525	1.45704	1.75202	2.28413	6.13892	1.42757	2.19056	2.99098	8.51191	Cytokinin riboside 5'-monophosphate phosphoribohydrolase LOG4	sp|Q9LFH3|LOG4_ARATH	Cytokinin riboside 5'-monophosphate phosphoribohydrolase LOG	Solyc07g065180.3.1	cytokinin biosynthetic process [GO:0009691]
NITAB039718.1	5.36997	10.0197	29.8543	34.2198	8.66557	5.41975	36.2827	20.4608	6.97518	4.3909	16.6803	19.723	5.03729	4.71143	12.7157	43.1218	#N/A	#N/A	#N/A	#N/A	#N/A
NITAB039893.1	23.9296	22.3828	2.90645	2.43721	29.3371	27.1726	1.68855	1.47836	17.1805	22.4009	2.82096	1.15829	18.1434	30.493	2.30501	1.43286	#N/A	#N/A	SOUL heme-binding family protein	Solyc07g061790.3.1	#N/A
NITAB039957.1	3.24949	4.58872	1.53033	4.4996	8.00133	15.3222	3.12596	5.53557	0.556418	1.77755	0.705324	2.31583	1.13746	19.4229	0.657001	4.10744	Putative UDP-rhamnose:rhamnosyltransferase 1	sp|Q66PF2|URT1_FRAAN	Glycosyltransferase	Solyc11g010760.1.1	0
NITAB040043.1	0.592002	0.65263	3.03457	1.55611	0.609045	0.671421	1.54158	1.30967	1.32637	0.489968	2.26407	1.52167	0.853485	0.440995	2.99057	1.44892	Plant cysteine oxidase 5	sp|Q9LXT4|PCO5_ARATH	2-aminoethanethiol dioxygenase	Solyc07g055150.3.1	0
NITAB040067.1	0.0512483	0.0394248	3.60799	7.13745	0.0780405	0.0647252	5.41037	7.79007	0.0164797	0.0821933	2.26417	3.41905	0.0409734	0.114761	2.30586	5.18996	Protein trichome birefringence-like 39	sp|Q9SIN2|TBL39_ARATH	Trichome birefringence-like protein	Solyc07g053350.3.1	0
NITAB040140.1	0.18351	0.160051	1.70739	2.94207	0.215208	0.263558	4.67152	3.42387	0.081938	0.102389	1.17523	1.74643	0.0590476	0.587497	1.41227	3.31821	Expansin-B3	sp|Q9M0I2|EXPB3_ARATH	expansin B3	Solyc07g054170.3.1	cell wall organization [GO:0071555]; sexual reproduction [GO:0019953]; syncytium formation [GO:0006949]
NITAB040149.1	2.01695	3.23215	12.3793	6.48894	1.1973	1.24904	4.47244	5.55335	1.67791	2.17474	15.6875	5.46022	1.83252	1.90997	6.19029	8.62411	#N/A	#N/A	#N/A	#N/A	#N/A
NITAB040157.1	5.92149	6.33217	2.86655	2.67173	6.57289	6.66105	2.51423	1.40312	4.19827	4.34791	2.06757	0.976218	4.03446	10.5935	3.64739	2.0875	#N/A	#N/A	methionyl-tRNA synthetase	Solyc07g054470.1.1	#N/A
NITAB040174.1	0.0307756	0.0365502	4.28127	10.9771	0.129552	0.0237267	7.84598	9.18898	0.00447754	0.00838541	2.77721	5.00634	0.0104492	0.0926209	3.32654	7.51152	Rhodanese-like domain-containing protein 17	sp|F4IPI4|STR17_ARATH	Rhodanese-related sulfurtransferase	Solyc02g083730.3.1	0
NITAB040189.1	0.074693	0	1.3138	0.543286	0.10379	0.0760275	1.22406	0.338887	0.0841401	0.239007	1.88624	0.833499	0.235608	0	0.220056	0.54739	Ethylene-responsive transcription factor ERF054	sp|Q9M0J3|ERF54_ARATH	Ethylene-responsive transcription factor ERF053	Solyc07g054220.1.1	ethylene-activated signaling pathway [GO:0009873]; response to chitin [GO:0010200]
NITAB040202.1	316.552	270.036	14.4206	8.69765	383.345	330.576	13.9889	6.63867	192.427	224.016	11.8705	5.40123	208.391	379.076	12.4258	10.3917	Chlorophyll a-b binding protein 37, chloroplastic	sp|P12062|CB26_PETSP	Cab-5 gene encoding chlorophyll a/b-binding protein	Solyc12g006140.2.1	photosynthesis, light harvesting [GO:0009765]; protein-chromophore linkage [GO:0018298]
NITAB040219.1	0.0423454	0.0219326	5.05883	10.8774	0.14236	0.0615976	7.6394	9.10396	0.0196595	0.066856	3.96911	5.77693	0.0715488	0.0320188	3.81657	7.50337	Cytochrome b561 and DOMON domain-containing protein At5g47530	sp|Q9FGK4|B561J_ARATH	Auxin-responsive family protein	Solyc07g048050.2.1	oxidation-reduction process [GO:0055114]
NITAB040227.1	0.502312	0.601963	3.24789	6.46444	0.563612	0.937635	3.31504	4.56017	0.579305	0.448019	1.177	3.26842	0.596615	1.28935	1.90482	5.20385	#N/A	#N/A	transmembrane protein	Solyc12g005690.1.1	#N/A
NITAB040228.1	13.8104	26.7544	39.8605	69.3297	17.8774	25.3998	69.3423	69.9339	12.8596	14.7682	27.6562	41.0846	12.3664	23.442	24.7312	45.8887	Probable xyloglucan endotransglucosylase/hydrolase protein 5	sp|Q9XIW1|XTH5_ARATH	xyloglucan endotransglycosylase/hydrolase 16	Solyc07g052980.3.1	cell wall biogenesis [GO:0042546]; cell wall organization [GO:0071555]; xyloglucan metabolic process [GO:0010411]
NITAB040243.1	17.1677	12.2731	60.8064	45.9962	10.5786	16.6403	35.5195	28.9571	18.8374	42.687	58.0981	39.5703	24.3011	6.57202	74.3725	39.4946	9-cis-epoxycarotenoid dioxygenase NCED1, chloroplastic	sp|Q9M6E8|NCED1_PHAVU	notabilis	Solyc07g056570.1.1	abscisic acid biosynthetic process [GO:0009688]
NITAB040380.1	0.574997	0.717265	1.50089	2.4761	0.770418	0.818533	2.92941	3.65792	0.289853	0.169172	0.654928	1.48394	0.387157	1.24069	0.832084	2.80679	#N/A	#N/A	transmembrane protein	Solyc07g054850.3.1	#N/A
NITAB040431.1	0.0778829	0.426563	3.08397	1.64109	0.284686	0.452194	4.80076	2.36942	0.0371234	0.0327866	1.17904	0.469661	0.0663897	0.837578	4.22966	4.84915	Putative glucose-6-phosphate/phosphate-translocator-like protein 1	sp|O81514|GPTP1_ARATH	Glucose-6-phosphate/phosphate-translocator	Solyc05g045670.3.1	carbohydrate transport [GO:0008643]
NITAB040463.1	0.511925	0.526478	1.69057	2.47547	0.304942	0.803121	1.40981	4.36612	0.211596	0.375674	0.964281	1.85293	0.365288	1.05655	1.45184	3.43083	ATPase 10, plasma membrane-type	sp|Q43128|PMA10_ARATH	Dentin sialophosphoprotein-related, putative	Solyc12g038490.2.1	proanthocyanidin biosynthetic process [GO:0010023]; proton export across plasma membrane [GO:0120029]; proton transmembrane transport [GO:1902600]; regulation of intracellular pH [GO:0051453]; seed coat development [GO:0010214]; vacuolar acidification [GO:0007035]; vacuole organization [GO:0007033]
NITAB040473.1	0.870453	0.41737	2.71863	3.65881	0.458608	0.660688	2.21425	3.77312	1.48922	0.73437	2.76401	3.19415	0.72962	0.344166	4.26593	3.47421	#N/A	#N/A	#N/A	#N/A	#N/A
NITAB040507.1	0	0	0.162883	0.568764	0	0	0.592906	1.87405	0	0	0.119274	0.940277	0	0	0.659413	2.05538	#N/A	#N/A	#N/A	#N/A	#N/A
NITAB040617.1	0.178497	0.162063	6.57577	4.70081	0.312876	0.353421	3.95949	3.45847	0.123399	0.0813885	5.75353	4.49945	0.0675826	0.547351	7.00645	3.06255	21 kDa protein	sp|P17407|21KD_DAUCA	Plant invertase/pectin methylesterase inhibitor superfamily protein	Solyc07g042390.2.1	0
NITAB040644.1	0.348182	0.350967	4.46154	8.37671	0.463216	0.545729	5.56939	7.30236	0.27758	0.266242	3.47324	3.84843	0.205116	0.665156	3.02835	5.97762	Mannan endo-1,4-beta-mannosidase 5	sp|Q9M0H6|MAN5_ARATH	Mannan endo-1,4-beta-mannosidase 2	Solyc07g053920.3.1	mannan catabolic process [GO:0046355]; seed germination [GO:0009845]
NITAB040647.1	1.07908	1.33101	1.54399	2.57955	1.45251	1.62286	1.33443	3.79663	1.32658	0.87989	0.816826	2.04299	1.40162	1.5761	2.20758	2.85418	#N/A	#N/A	#N/A	#N/A	#N/A
NITAB040688.1	25.1158	26.078	12.6247	20.9967	26.245	30.1749	21.2155	28.9269	17.3632	28.9882	8.89037	9.98876	21.5659	35.4608	9.93603	24.7478	Glucose-1-phosphate adenylyltransferase small subunit, chloroplastic/amyloplastic	sp|P23509|GLGS_SOLTU	ADP-glucose pyrophosphorylase small subunit	Solyc07g056140.3.1	glycogen biosynthetic process [GO:0005978]; starch biosynthetic process [GO:0019252]
NITAB040708.1	0.0119526	0.00765857	1.05095	2.85848	0.00277291	0.0155241	2.51388	5.15551	0.00163679	0	0.356591	2.29036	0	0.00423598	0.600511	4.20068	Organic cation/carnitine transporter 4	sp|Q9LHQ6|OCT4_ARATH	Transporter-related family protein	Solyc07g042905.1.1	cellular response to water deprivation [GO:0042631]; ion transport [GO:0006811]
NITAB040718.1	0.0387191	0.0810564	12.7307	26.6279	0.164744	0.0508447	27.6594	40.405	0.0554789	0.0755709	7.89697	16.2919	0.0465613	0.160903	9.99908	32.4181	#N/A	#N/A	#N/A	#N/A	#N/A
NITAB040719.1	0	0.013222	2.22373	4.38513	0	0.0232227	5.52514	5.88737	0.00424188	0.0106911	1.28472	2.87834	0	0.0219173	1.88816	5.38893	#N/A	#N/A	#N/A	#N/A	#N/A
NITAB040720.1	0	0.0139592	2.04178	4.19754	0	0.0149765	4.59311	5.12855	0.00593864	0	0.980002	2.71537	0	0	1.58431	4.9493	#N/A	#N/A	#N/A	#N/A	#N/A
NITAB040748.1	1.88917	0.670983	3.93774	3.29635	1.17769	1.44823	4.49522	4.06958	1.43807	1.95963	5.00305	4.71359	2.25294	0.775492	5.60942	3.68222	Microtubule-associated protein 70-1	sp|Q9C9X0|MP701_ARATH	#N/A	#N/A	cell wall organization [GO:0071555]; cytoskeleton organization [GO:0007010]; plant-type cell wall biogenesis [GO:0009832]; xylem and phloem pattern formation [GO:0010051]
NITAB040763.1	0.411004	0.503609	106.631	205.732	0.94718	0.438643	160.613	164.118	0.497189	0.502326	95.3248	92.1241	0.543685	0.79001	61.155	128.951	Sucrose synthase	sp|P10691|SUS1_SOLTU	Sucrose synthase	Solyc07g042520.3.1	sucrose metabolic process [GO:0005985]
NITAB040862.1	3.05222	2.94478	10.89	20.4472	2.492	2.68497	22.4285	25.9754	3.34417	2.6331	10.2392	13.2891	2.40508	3.15353	9.49144	20.4765	#N/A	#N/A	#N/A	#N/A	#N/A
NITAB040873.1	1.00325	1.1167	2.84571	3.67282	1.14808	1.13687	3.12073	3.28827	0.516067	0.843059	1.36884	1.71073	0.495998	0.779792	0.757441	2.22316	Acyl-lipid (8-3)-desaturase	sp|A4KDP0|D5FAD_REBSA	#N/A	#N/A	long-chain fatty acid biosynthetic process [GO:0042759]; unsaturated fatty acid biosynthetic process [GO:0006636]
NITAB040875.1	1.13487	1.11754	2.71828	3.00409	1.25029	1.2281	3.04215	3.57829	0.699293	0.935405	1.14857	1.92325	0.573201	1.50023	0.6174	2.18378	#N/A	#N/A	ATP-dependent helicase/deoxyribonuclease subunit B	Solyc03g118520.3.1	#N/A
NITAB040934.1	16.4093	13.6355	9.76588	8.08912	12.528	13.2411	4.93357	3.5978	19.8392	21.0438	11.2921	10.3137	24.4389	3.39152	11.4972	6.00116	#N/A	#N/A	DnaJ-like protein	Solyc01g100230.3.1	#N/A
NITAB040939.1	488.473	937.637	2426.2	1400.02	303.655	254.008	829.048	960.863	383.626	510.259	6955.75	1307.51	375.838	474.785	1388.45	1650.69	#N/A	#N/A	#N/A	#N/A	#N/A
NITAB040940.1	392.546	270.658	1043.48	725.734	191.757	192.657	540.993	668.058	320.117	417.243	1416.8	1083.4	262.413	361.317	1136.61	446.294	Taxoid 14-beta-hydroxylase	sp|Q84KI1|T14H_TAXCU	#N/A	#N/A	oxidation-reduction process [GO:0055114]; paclitaxel biosynthetic process [GO:0042617]; paclitaxel metabolic process [GO:0042616]
NITAB040941.1	0.193967	0.0843415	3.4734	1.54236	0.119337	0.288545	1.79912	1.39454	0.410319	0.359718	2.51498	1.60187	0.222516	0.0999872	3.04512	1.21774	Protein SCARECROW	sp|Q9FUZ7|SCR_MAIZE	gras4	Solyc01g100200.3.1	asymmetric cell division [GO:0008356]; bundle sheath cell fate specification [GO:0090610]; gravitropism [GO:0009630]; leaf development [GO:0048366]; maintenance of protein location in nucleus [GO:0051457]; radial pattern formation [GO:0009956]
NITAB040961.1	1.59104	1.50176	7.19389	5.26123	2.31191	2.21907	5.55495	5.32843	1.5102	1.57223	7.2814	7.34844	1.99748	2.85602	10.6696	7.94388	Probable sulfate transporter 3.4	sp|Q9LW86|SUT34_ARATH	Sulfate transporter, putative	Solyc05g007980.3.1	0
NITAB040992.1	27.4539	8.42301	14.3242	10.7983	5.72803	10.7122	6.87609	5.35909	19.7657	39.0049	19.7754	16.2513	47.295	1.07477	20.9859	8.34556	#N/A	#N/A	Chaperone DnaJ	Solyc05g008120.3.1	#N/A
NITAB041006.1	0.00496979	0.0268395	0.877857	2.31737	0.0431847	0.0205608	1.46807	3.07226	0.0160689	0.0240972	0.253535	1.91044	0.031963	0.0237965	0.520973	2.29367	#N/A	#N/A	#N/A	#N/A	#N/A
NITAB041007.1	7.04591	8.45148	89.6463	311.919	8.69438	8.93535	183.776	440.052	6.55555	8.0861	40.824	216.222	6.98592	9.1339	65.1853	339.624	#N/A	#N/A	quinolinate phoshoribosyltransferase	Solyc05g008180.3.1	#N/A
NITAB041008.1	0.0844957	0.0767789	0.797997	23.6115	0.6883	0.160183	2.84854	7.77715	0.132982	0.256077	1.75061	1.18821	0.148003	0.484769	4.0718	11.2424	#N/A	#N/A	#N/A	#N/A	#N/A
NITAB041015.1	3.30879	3.88831	1.17048	0.776384	4.54771	4.89725	1.87321	1.87106	2.97594	2.34631	0.119315	1.24796	2.11177	5.18916	0.603008	3.11887	WAT1-related protein At1g60050	sp|Q9ZUI8|WTR9_ARATH	nodulin-related MtN21 family protein	Solyc05g005870.3.1	0
NITAB041017.1	2.61867	2.65397	18.0806	23.385	1.02976	2.38723	14.1829	21.7813	0.920318	2.00497	10.576	12.2666	4.10983	7.16246	20.2591	40.9483	Spermidine synthase	sp|O48660|SPDE_NICSY	spermidine synthase	Solyc05g005710.3.1	spermidine biosynthetic process [GO:0008295]
NITAB041029.1	0.010781	0.00698733	0.86825	7.11752	0.0179228	0.0113279	2.05648	7.68756	0.00482233	0	0.346613	5.02039	0.0401831	0.00541661	0.655778	5.56059	#N/A	#N/A	Fumarate hydratase	Solyc09g075450.3.1	#N/A
NITAB041057.1	1.07294	1.10682	10.4208	10.6523	1.31964	1.72838	13.0622	14.7911	1.63052	0.951713	6.32656	19.43	1.11573	1.76954	14.326	14.6427	#N/A	#N/A	#N/A	#N/A	#N/A
NITAB041082.1	1.35264	1.22709	52.548	77.7734	2.5703	2.85638	86.3256	104.917	1.12921	1.39536	24.0953	44.6988	1.37403	3.48984	35.1958	94.739	Probable non-specific lipid-transfer protein AKCS9	sp|Q43681|NLTP_VIGUN	Lipid transfer protein	Solyc05g008895.1.1	lipid transport [GO:0006869]
NITAB041144.1	0.507203	0.388258	2.17478	4.10493	0.479227	0.544396	1.40964	4.02855	0.780471	0.661071	1.05142	4.04916	0.82057	0.378209	2.01904	4.3932	Probable carboxylesterase 6	sp|Q9SX25|CXE6_ARATH	Alpha/beta-Hydrolases superfamily protein	Solyc05g009610.1.1	0
NITAB041153.1	0.0584751	0.121887	1.41326	0.350577	0	0.0190656	1.16317	0.264386	0.433477	0.0632523	0	0.851238	0.154895	0.482219	1.63199	1.19679	Ribosomal protein S3, mitochondrial	sp|P49386|RT03_BRANA	#N/A	#N/A	translation [GO:0006412]
NITAB041239.1	1.07142	1.3569	4.08714	7.03022	1.15298	1.61876	7.19271	7.72597	0.812071	1.40878	2.06213	3.99534	0.925989	1.95766	2.77355	7.26685	Polygalacturonase non-catalytic subunit AroGP2	sp|P93217|GP2_SOLLC	polygalacturonase isoenzyme 1 beta subunit	Solyc05g005560.4.1	cell wall organization [GO:0071555]
NITAB041505.1	0.538545	0.615629	4.52928	10.4875	0.793873	1.11525	12.656	12.1077	0.714225	0.388718	2.55463	5.0842	0.271301	0.963496	3.01456	10.7383	Expansin-A10	sp|Q9LDR9|EXP10_ARATH	expansin12	Solyc05g007830.3.1	plant-type cell wall organization [GO:0009664]
NITAB041517.1	696.312	363.877	1024.34	1021.7	211.188	311.898	932.833	1316.16	481.869	487.632	1453.19	1704.96	307.399	887.411	1527.36	703.308	#N/A	#N/A	Class II aaRS and biotin synthetases superfamily protein	Solyc06g024245.1.1	#N/A
NITAB041581.1	0.0217556	0.0254921	0.736671	0.83488	0.0261272	0.0341267	2.7254	3.00716	0.018393	0.0203934	0.343197	0.500114	0.0127592	0.0126805	0.305099	0.684958	#N/A	#N/A	#N/A	#N/A	#N/A
NITAB041643.1	0.382032	0.472652	3.30439	6.42943	0.459023	0.420635	4.25267	4.50994	0.468039	0.503093	2.90589	3.50984	0.3565	0.291399	2.24736	4.17537	Probable receptor-like protein kinase At2g42960	sp|Q9SJG2|Y2296_ARATH	Kinase family protein	Solyc12g098960.2.1	protein phosphorylation [GO:0006468]
NITAB041652.1	2.93167	1.13981	16.2445	13.4658	1.73081	2.52759	15.2434	14.7737	3.30459	7.71339	12.7289	13.8627	4.01285	1.69533	16.1528	24.9211	Late embryogenesis abundant protein Lea5-D	sp|P46522|LEA5D_GOSHI	Late embryogenesis abundant protein Lea5	Solyc09g075210.3.1	0
NITAB041830.1	0.0656195	0.0574583	13.9239	42.9198	0.172648	0.0248526	30.529	64.2157	0.0421399	0.0462053	6.77548	28.4481	0.0632037	0.0768487	10.1406	45.1283	Primary amine oxidase	sp|Q43077|AMO_PEA	Amine oxidase	Solyc08g014330.3.1	amine metabolic process [GO:0009308]; cellular response to azide [GO:0097185]; oxidation-reduction process [GO:0055114]
NITAB041848.1	0.277197	0.319024	9.37736	16.6757	0.286828	0.279703	3.94292	10.3259	0.187485	0.352254	4.64406	10.1783	0.189325	0.150239	7.33392	15.5737	#N/A	#N/A	CDP-diacylglycerol--glycerol-3-phosphate 3-phosphatidyltransferase, putative	Solyc05g006390.1.1	#N/A
NITAB041930.1	10416.3	13735.5	18159	22527.9	7646.73	9317.94	30309.6	18457.7	10392.6	8728.06	11536.6	17456	9238.94	8661.96	9638.3	19722.2	#N/A	#N/A	#N/A	#N/A	#N/A
NITAB041997.1	2.87407	2.00758	5.78356	7.81752	1.92387	2.47378	3.00049	4.5075	3.78607	3.33642	3.73812	5.50035	3.53858	1.34677	5.17872	6.11765	#N/A	#N/A	Retrovirus-related Pol polyprotein from transposon TNT 1-94	Solyc05g005260.2.1	#N/A
NITAB042105.1	0.472914	0.661174	3.46337	5.56126	0.545401	0.974091	5.55852	7.63864	0.687014	0.387788	1.60692	3.50987	0.661811	0.946671	2.70969	5.80784	Cyclin-dependent protein kinase inhibitor SMR8	sp|Q9SAD3|SMR8_ARATH	cyclin-dependent kinase inhibitor	Solyc02g067810.1.1	cell cycle [GO:0007049]; negative regulation of cell cycle [GO:0045786]; negative regulation of mitotic nuclear division [GO:0045839]
NITAB042125.1	0.860243	0.580611	8.50444	12.9441	2.03227	2.41922	14.4903	20.5864	0.110918	0.201953	3.2727	10.8987	0.112081	3.00924	4.05251	22.6798	Polygalacturonase	sp|P43212|PGLR2_CRYJA	Pectin lyase-like superfamily protein	Solyc05g005170.3.1	carbohydrate metabolic process [GO:0005975]; cell wall organization [GO:0071555]; fruit ripening [GO:0009835]
NITAB042152.1	4.68331	5.78903	22.8957	22.6157	0.250324	0.0693877	1.37877	0.151023	4.34869	3.33157	15.7538	20.2569	2.97489	2.82741	8.40533	13.0877	#N/A	#N/A	Transposon protein, putative, CACTA, En/Spm sub-class, expressed	Solyc02g005360.2.1	#N/A
NITAB042159.1	0.0301238	1.36835	2.15475	8.28059	0.0544403	0.687206	2.01846	14.5068	0.145297	0.0612805	0.831446	6.07899	0.0288837	0.307726	2.82828	6.29673	Polyphenol oxidase F, chloroplastic	sp|Q08296|PPOF_SOLLC	polyphenol oxidase precursor	Solyc08g074630.2.1	pigment biosynthetic process [GO:0046148]
NITAB042192.1	0.0124948	0.0312305	4.2191	8.16722	0.034817	0.0482326	4.62333	6.13813	0.00950825	0.015195	4.21258	3.06942	0.0424621	0.0116386	2.4099	4.19619	#N/A	#N/A	Zinc finger transcription factor 36	Solyc05g008670.3.1	#N/A
NITAB042244.1	0.0373764	0.0704086	8.55663	13.0351	0.0729209	0.0609923	14.6292	15.7454	0.00575684	0.0163078	5.62198	7.36058	0.0375491	0.119136	4.60252	12.0158	#N/A	#N/A	#N/A	#N/A	#N/A
NITAB042435.1	4.18538	3.5946	6.49328	7.16307	3.37328	3.73598	5.58605	4.84701	5.66195	5.84485	7.694	7.70064	6.11273	2.14296	8.0257	6.12836	#N/A	#N/A	GIGANTEA	Solyc12g056650.2.1	#N/A
NITAB042459.1	0.561007	0.902592	1.72419	4.91368	0.618699	0.971553	2.75944	5.63305	0.687204	0.434371	0.8887	3.84715	0.521481	0.70614	1.35714	4.99486	Isoflavone 2'-hydroxylase	sp|P93147|C81E1_GLYEC	Cytochrome P450	Solyc07g014670.3.1	0
NITAB042465.1	1.27756	1.12587	5.30139	10.1874	1.52732	1.82007	10.3829	15.0588	0.693487	0.77023	2.68379	5.19419	0.573441	1.63537	3.58492	10.6974	Glutathione S-transferase U10	sp|Q9CA57|GSTUA_ARATH	Glutathione s-transferase, putative	Solyc03g116120.2.1	glutathione metabolic process [GO:0006749]; toxin catabolic process [GO:0009407]
NITAB042564.1	0	0.013222	2.50652	4.33305	0.0284141	0.000727666	2.72161	3.28372	0.000848376	0	1.87959	1.94063	0	0.0109587	1.28519	2.97205	#N/A	#N/A	#N/A	#N/A	#N/A
NITAB042568.1	0.742745	0.658392	5.22232	6.94575	0.395583	0.386921	2.9149	5.21221	1.25771	0.744504	2.58026	5.10513	0.998844	0.278007	3.91487	7.63133	Zinc finger protein AZF1	sp|Q9SSW1|AZF1_ARATH	C2H2-type zinc finger protein	Solyc04g077980.1.1	abscisic acid-activated signaling pathway [GO:0009738]; hyperosmotic salinity response [GO:0042538]; negative regulation of transcription, DNA-templated [GO:0045892]; response to chitin [GO:0010200]; response to cold [GO:0009409]
NITAB042768.1	0.00578317	0.0251896	0.899246	2.10178	0.00967704	0.00913916	1.64145	2.35269	0.0019766	0.00524371	0.332113	2.06828	0	0.0191491	0.447345	1.95937	Purine permease 3	sp|Q9FZ95|PUP3_ARATH	Purine permease-like protein	Solyc12g087870.2.1	purine nucleobase transport [GO:0006863]
NITAB043036.1	0.399611	0.0958462	7.12241	6.07943	0.100966	0.185936	5.10488	4.08433	0.410653	0.807841	7.90861	4.96302	0.892825	0.0814245	7.06473	5.1591	#N/A	#N/A	Arabinogalactan-protein	Solyc04g074730.1.1	#N/A
NITAB043219.1	0.021064	0.0147381	1.49708	4.73891	0.0590211	0.0133713	2.56832	5.28361	0.0152073	0.0100025	0.72834	4.01593	0.00903551	0.0137982	1.1584	2.98523	Apyrase 1	sp|Q9SQG2|APY1_ARATH	Apyrase	Solyc12g098540.2.1	pollen germination [GO:0009846]
NITAB043268.1	0.0461551	0.0388719	5.65096	3.43662	0.0611441	0.0344714	3.27509	2.45071	0.0598983	0.0849044	3.99169	4.25529	0.0671556	0.129491	4.61399	4.01344	Ethylene-responsive transcription factor ERF011	sp|Q9SNE1|ERF11_ARATH	Ethylene-responsive transcription factor	Solyc04g078640.2.1	defense response to bacterium [GO:0042742]; ethylene-activated signaling pathway [GO:0009873]; regulation of cell death [GO:0010941]; response to bacterium [GO:0009617]; response to chitin [GO:0010200]; response to cold [GO:0009409]
NITAB043423.1	6.36714	2.45063	2.78068	2.35214	8.79669	9.80516	20.1462	15.9884	6.43778	9.55269	8.59735	10.2106	10.1027	8.45736	13.1479	15.7773	#N/A	#N/A	Transcription factor jumonji	Solyc02g081010.2.1	#N/A
NITAB043519.1	0.0313031	0.0523249	12.7197	21.3672	0.200571	0.0730472	21.6829	25.0781	0.0457694	0.0574907	9.41383	10.1891	0.0796073	0.077654	8.15832	20.1751	Probable aquaporin TIP-type RB7-5A	sp|P21653|TIP1_TOBAC	tonoplast intrinsic protein 2.1	Solyc12g044330.2.1	0
NITAB043790.1	0.369236	0.575345	0.798552	2.21629	0.40647	0.757267	1.78599	3.53002	0.201116	0.213871	0.548424	1.16092	0.273132	0.77744	0.604912	2.39992	#N/A	#N/A	Zinc finger with UFM1-specific peptidase domain protein	Solyc06g072970.3.1	#N/A
NITAB043883.1	2.76085	4.7066	24.3899	40.3177	3.11622	3.25631	31.4241	29.1013	3.00581	6.62188	21.3567	20.8385	4.14432	3.67238	19.5357	26.4326	Tubulin alpha-3 chain	sp|Q9ZRR5|TBA3_HORVU	Tubulin alpha chain	Solyc08g006890.3.1	microtubule-based process [GO:0007017]
NITAB043986.1	0.452523	0.566805	3.58592	5.45589	3.24891	4.91013	8.48957	13.1224	1.23565	1.62416	3.03986	5.64971	0.628574	0.368907	3.15878	6.56526	#N/A	#N/A	#N/A	#N/A	#N/A
NITAB044159.1	959.783	1322.43	4850.47	3873.75	1186.34	915.975	7066.77	3672.5	920.725	673.018	4051.56	3897.03	787.861	1111.8	2282.97	4517.56	#N/A	#N/A	#N/A	#N/A	#N/A
NITAB044233.1	0.0664886	0.0362027	0.822882	1.89302	0.0385278	0.141258	1.66053	2.23495	0.102318	0.0712319	0.402729	0.81927	0.100736	0.0123643	0.777969	3.45935	AAA-ATPase At3g28580	sp|Q9LJJ7|AATP9_ARATH	P-loop containing nucleoside triphosphate hydrolases superfamily protein	Solyc05g007470.3.1	response to abscisic acid [GO:0009737]; response to singlet oxygen [GO:0000304]
NITAB044268.1	0.775079	0.370615	2.76254	2.40472	0.302075	0.529512	2.21343	2.35504	0.587462	0.787361	3.13437	1.88545	0.931361	0.420509	4.21439	2.44012	#N/A	#N/A	#N/A	#N/A	#N/A
NITAB044301.1	5.44302	7.37602	21.6628	23.8319	5.93447	4.27784	38.0976	18.6185	3.96208	3.90211	8.68938	10.7095	4.78188	3.95941	8.27006	25.2755	#N/A	#N/A	#N/A	#N/A	#N/A
NITAB044340.1	2.54855	1.98372	5.1655	5.68806	2.97284	2.68881	6.04756	4.65097	1.16469	0.772165	2.6476	1.05092	2.29171	3.56098	4.64838	6.018	Shikimate O-hydroxycinnamoyltransferase	sp|Q8GSM7|HST_TOBAC	Hydroxycinnamoyl-CoA shikimate/quinate hydroxycinnamoyltransferase	Solyc03g117600.3.1	0
NITAB044466.1	0.0494358	0.0319126	0.349167	0.0797743	0.0644213	0.225145	1.13525	2.09316	0	0	0.0260721	0.00915093	0	0.0655145	0.181431	0.865143	ATP-dependent zinc metalloprotease FtsH	sp|D1J722|FTSH_ECTSI	#N/A	#N/A	protein catabolic process [GO:0030163]
NITAB044470.1	0.0515877	0.0765397	16.3925	52.6382	0.299494	0.0220586	30.6338	58.1044	0.0378692	0.0839096	8.64919	43.9837	0.0349043	0.0101075	11.5259	35.5678	#N/A	#N/A	#N/A	#N/A	#N/A
NITAB044471.1	0.0255388	0.00238689	5.42075	17.2111	0.0417128	0.0193923	11.0376	19.1993	0.00932941	0.0213288	2.94904	15.5646	0.0196078	0.0201085	4.31436	13.0367	Apyrase 1	sp|Q9SQG2|APY1_ARATH	Apyrase	Solyc12g098540.2.1	pollen germination [GO:0009846]
NITAB044515.1	0.0229127	0.0756174	3.00136	2.32547	0.0273498	0.0280318	1.49056	1.0863	0.0634319	0.0130038	1.95225	1.96119	0.0810749	0.0878281	3.15613	1.98607	Transcription factor MYB2	sp|Q10MB4|MYB2_ORYSJ	R2R3MYB transcription factor 2	Solyc01g057910.3.1	positive regulation of response to salt stress [GO:1901002]; positive regulation of response to water deprivation [GO:1902584]; positive regulation of transcription, DNA-templated [GO:0045893]; response to abscisic acid [GO:0009737]; response to cadmium ion [GO:0046686]; response to cold [GO:0009409]; response to salicylic acid [GO:0009751]; response to salt stress [GO:0009651]
NITAB044526.1	23.3467	18.7715	29.534	41.6403	18.7259	25.2917	26.1693	75.1198	28.9681	17.5748	19.5825	40.22	22.0111	23.6996	35.8892	44.9813	#N/A	#N/A	#N/A	#N/A	#N/A
NITAB044527.1	10.7699	10.178	10.6314	19.5226	11.2941	12.2847	14.2202	29.0903	9.92053	8.96031	8.72834	16.0103	9.64883	14.9919	11.3152	14.917	#N/A	#N/A	#N/A	#N/A	#N/A
NITAB044545.1	0	0	2.66135	1.6063	0	0.0861643	1.10132	0.932737	0	0	0.81548	2.59271	0	0	0.26766	0.603963	#N/A	#N/A	Invertase inhibitor	Solyc12g099190.1.1	#N/A
NITAB044631.1	0.843326	0.577918	2.15721	6.37834	0.512961	0.808815	0.644543	2.63964	1.70364	1.6711	1.44265	2.27763	1.45747	0.171358	4.22702	3.18833	#N/A	#N/A	#N/A	#N/A	#N/A
NITAB044637.1	19.4279	16.4981	136.486	127.413	22.5429	19.7238	106.48	139.688	18.6365	19.2686	137.156	156.804	22.9167	16.1226	134.498	209.46	Dirigent protein 25	sp|Q9LQQ0|DIR25_ARATH	#N/A	#N/A	0
NITAB044702.1	6.27874	8.34636	43.1456	52.4671	7.11862	7.93925	46.8969	46.0457	14.7679	6.28996	39.6308	44.2501	12.4753	1.47135	37.6021	26.9631	#N/A	#N/A	plant/protein	Solyc09g008980.2.1	#N/A
NITAB044786.1	4.77087	5.02181	25.9354	23.9776	4.87758	4.12319	21.1281	15.9103	8.36469	7.91994	22.2107	22.5546	8.97174	1.623	28.6377	20.5215	Heat stress transcription factor C-1	sp|Q9LV52|HSFC1_ARATH	SolycHsfC1	Solyc12g007070.2.1	cellular response to heat [GO:0034605]; positive regulation of transcription from RNA polymerase II promoter in response to heat stress [GO:0061408]
NITAB044788.1	23.8535	23.0599	18.4106	16.8461	26.0836	17.0175	17.1392	14.4635	35.1146	17.6575	22.2732	16.3902	28.676	9.78562	19.7421	13.6699	#N/A	#N/A	serine-rich protein-like protein	Solyc12g007060.1.1	#N/A
NITAB044909.1	0.00463839	0.00443223	1.88578	3.09314	0.00835387	0.00202103	4.87709	4.44486	0.000568777	0.00268536	0.784812	2.42743	0.0141248	0.0147198	1.39613	3.2845	Phospholipase A1-II 1	sp|A2ZW16|PLA1_ORYSJ	Phospholipase A1	Solyc02g077000.3.1	lipid catabolic process [GO:0016042]
NITAB044935.1	0.231707	0.431909	2.86278	7.01978	0.0388149	0.689505	1.48687	4.44801	0.165287	1.29879	1.26099	4.27431	0.103885	0.087975	2.53865	5.25338	Protein TIFY 10b	sp|A2YNP2|TI10B_ORYSI	jasmonate ZIM-domain protein 1	Solyc12g009220.2.1	0
NITAB044957.1	1.14232	1.03916	38.8942	67.0437	1.72101	1.21678	65.1758	63.7915	1.27375	1.14529	36.2451	38.0667	1.44316	1.43658	38.6751	46.4912	Sucrose synthase	sp|P10691|SUS1_SOLTU	sucrose synthase	Solyc12g009300.3.1	sucrose metabolic process [GO:0005985]
NITAB044966.1	1.02177	0.997065	3.27477	5.72852	1.13092	1.59164	9.54891	6.31624	0.507903	0.854025	2.03533	2.86843	0.444837	1.08613	2.16863	3.13488	Purple acid phosphatase 1	sp|Q9SE00|PPAF1_IPOBA	RING/U-box superfamily protein	Solyc12g019200.2.1	0
NITAB045022.1	1.19189	1.27976	12.8953	14.6395	1.45715	1.49255	20.5548	23.2434	1.37468	1.3964	9.3185	9.75267	0.976507	1.59277	18.1929	26.9617	#N/A	#N/A	Transmembrane protein, putative	Solyc10g008730.3.1	#N/A
NITAB045025.1	0.194685	0.167471	7.11386	11.7268	0.549041	0.406096	13.869	16.2067	0.0767212	0.0561491	2.69948	5.64814	0.144582	0.186633	4.38924	12.3253	Histone H3.2	sp|Q76MV0|H32_TOBAC	Histone H3	Solyc12g056540.1.1	0
NITAB045055.1	0.0167733	0.0363773	1.59169	2.79015	0.0671315	0.0521363	3.19711	4.23642	0.0133636	0.0255342	0.668853	1.25635	0.00793608	0.0329684	0.817751	3.29094	Histone H3.2	sp|Q76MV0|H32_TOBAC	Histone H3	Solyc10g008910.1.1	0
NITAB045056.1	0.11305	0.120429	4.39324	8.43312	0.143065	0.266945	8.78419	10.8363	0.0610241	0.0511449	2.37676	3.75218	0.0285174	0.0973091	2.50177	9.62419	#N/A	#N/A	#N/A	#N/A	#N/A
NITAB045073.1	0.0266519	0.0125435	6.65668	8.54519	0.0266288	0.0179802	8.73035	5.28376	0.0331875	0.0182506	7.35144	4.70915	0.0156725	0.00680439	4.28258	4.22664	Leucine-rich repeat extensin-like protein 4	sp|Q9LHF1|LRX4_ARATH	Leucine-rich repeat receptor-like protein kinase family	Solyc07g053840.1.1	cell wall organization [GO:0071555]
NITAB045105.1	0.125611	0.108901	8.10169	15.469	0.202375	0.173251	9.90095	11.3924	0.0963201	0.142254	7.74162	8.05908	0.139143	0.224852	5.76912	9.36479	#N/A	#N/A	Fiber protein Fb34	Solyc12g013650.2.1	#N/A
NITAB045108.1	3.80663	1.97075	5.63813	3.8367	2.4352	2.98553	3.76394	4.13093	5.35435	4.43505	5.62563	4.95482	5.53232	2.34618	6.44154	3.97652	NAC domain-containing protein 19	sp|Q9C932|NAC19_ARATH	jasmonic acid 2	Solyc12g013620.2.1	positive regulation of transcription, DNA-templated [GO:0045893]; response to water deprivation [GO:0009414]
NITAB045109.1	6.08835	2.64973	10.5463	6.21912	4.86909	4.60071	7.49677	7.46335	5.9332	8.59658	9.91524	10.0599	8.52838	3.34559	11.1423	8.12464	Cytochrome P450 720B2	sp|Q50EK5|C72B2_PINTA	#N/A	#N/A	0
NITAB045130.1	0.547017	0.379322	39.9767	64.6532	0.607491	1.20072	82.5846	112.935	0.220984	0.2998	15.3325	41.4731	0.340329	1.72208	24.9789	75.0277	Probable glutathione S-transferase	sp|Q03666|GSTX4_TOBAC	Glutathione s-transferase, putative	Solyc12g011300.2.1	auxin-activated signaling pathway [GO:0009734]
NITAB045135.1	3.32784	4.52749	2.54764	5.60761	3.76288	5.1562	3.56239	6.87694	1.94958	3.50921	1.73345	3.9289	2.32653	5.39844	2.01109	4.76152	Polyadenylate-binding protein-interacting protein 9	sp|Q9LRR6|CID9_ARATH	RNA-binding protein, putative	Solyc12g011340.2.1	0
NITAB045201.1	2.03409	1.83859	6.55794	4.71813	2.3696	2.43368	3.37479	2.53773	4.97843	2.95563	8.42682	5.63886	4.94165	1.28443	14.3365	6.05448	Protein NRT1/ PTR FAMILY 8.1	sp|Q9M390|PTR1_ARATH	Major facilitator superfamily protein	Solyc12g006050.2.1	dipeptide transport [GO:0042938]; nitrogen compound metabolic process [GO:0006807]; protein transport [GO:0015031]; tripeptide transport [GO:0042939]
NITAB045204.1	1.70761	3.70106	2.71552	7.43728	2.06681	1.17326	14.7079	4.85981	1.53126	0.890571	2.71456	3.94764	2.16344	1.50672	1.71782	7.63644	#N/A	#N/A	#N/A	#N/A	#N/A
NITAB045261.1	0.405713	0.524386	8.6093	19.4299	0.953325	1.01986	18.5821	18.8325	0.216562	0.226984	5.69578	8.56482	0.355763	1.14308	6.28286	14.8972	#N/A	#N/A	#N/A	#N/A	#N/A
NITAB045288.1	0.209075	0.142416	5.54408	5.29858	0.0556843	0.331984	2.64783	2.83772	0.356308	0.213072	4.09756	5.14119	0.175652	0	6.75691	6.30654	#N/A	#N/A	#N/A	#N/A	#N/A
NITAB045325.1	0.24192	0.205042	44.3702	189.686	0.600194	0.115152	99.8536	277.651	0.160002	0.180463	19.5468	128.535	0.225702	0.32263	32.4543	190.662	Succinate dehydrogenase [ubiquinone] flavoprotein subunit 1, mitochondrial	sp|O82663|SDHA1_ARATH	L-aspartate oxidase	Solyc12g014530.2.1	anaerobic respiration [GO:0009061]; mitochondrial electron transport, succinate to ubiquinone [GO:0006121]; tricarboxylic acid cycle [GO:0006099]
NITAB045380.1	10.4959	11.0664	3.02704	1.76515	10.3255	11.9504	1.70427	0.985236	20.2609	12.2231	2.46945	1.00475	17.1506	5.17664	3.34489	1.18176	Salicylic acid-binding protein 2	sp|Q6RYA0|SABP2_TOBAC	methylesterase AY455313	Solyc03g044790.3.1	systemic acquired resistance, salicylic acid mediated signaling pathway [GO:0009862]
NITAB045393.1	0.624015	0.410481	0.84828	3.82582	1.09444	1.7057	13.1601	12.7183	0.917473	1.05773	2.85306	4.61584	0.449806	0.216386	0.500457	0.89619	#N/A	#N/A	Chaperone protein dnaJ, putative	Solyc10g079090.2.1	#N/A
NITAB045426.1	3.2651	3.93657	6.19534	12.4431	2.77473	2.43698	10.5017	8.33655	1.89069	2.37468	3.4612	4.94112	3.74527	4.29771	3.12771	6.25052	#N/A	#N/A	#N/A	#N/A	#N/A
NITAB045464.1	18.9494	18.979	8.7057	6.95298	20.4375	21.6826	8.84538	10.1061	15.4132	13.7421	8.22378	10.8484	16.8701	20.1972	8.29859	12.3198	Beta-carotene hydroxylase 2, chloroplastic	sp|O49814|BCH2_CAPAN	beta-carotene hydroxylase-1	Solyc06g036260.3.1	carotenoid biosynthetic process [GO:0016117]
NITAB045468.1	0.0848432	0.0693667	12.1899	18.47	0.145657	0.05302	11.0044	12.7946	0.0401687	0.0887671	10.215	9.51361	0.0648949	0.0351134	7.283	10.7328	Protein IQ-DOMAIN 1	sp|Q9SF32|IQD1_ARATH	SUN-like protein 33	Solyc12g014130.2.1	0
NITAB045581.1	6.95163	7.29637	31.712	32.3484	6.20336	6.62359	27.4105	22.3033	9.96071	8.18011	30.6735	27.3662	11.335	6.07367	38.574	27.0304	#N/A	#N/A	#N/A	#N/A	#N/A
NITAB045582.1	6.37676	7.64483	18.7392	19.302	6.11599	5.73986	16.5216	14.2785	9.23784	9.13334	17.7975	15.329	11.3526	4.45604	23.2375	17.0363	Alpha-dioxygenase 1	sp|Q9SGH6|DOX1_ARATH	divaricata	Solyc03g119060.3.1	(R)-2-hydroxy-alpha-linolenic acid biosynthetic process [GO:1902609]; cell death [GO:0008219]; cellular response to nitric oxide [GO:0071732]; cellular response to reactive oxygen species [GO:0034614]; cellular response to salicylic acid stimulus [GO:0071446]; defense response to bacterium [GO:0042742]; defense response to fungus [GO:0050832]; fatty acid alpha-oxidation [GO:0001561]; lipid metabo…
NITAB045656.1	0.0211195	0.333939	2.75038	7.23252	0.0151757	0.336397	1.9028	8.9936	0.0272083	0.0459253	1.31455	4.19528	0.0155728	0.209277	1.92707	5.96317	Photosystem I P700 chlorophyll a apoprotein A1	sp|Q9MTQ4|PSAA_AMPOP	#N/A	#N/A	photosynthesis [GO:0015979]; protein-chromophore linkage [GO:0018298]
NITAB045657.1	0.0221733	0.274943	2.41937	7.28283	0.0407113	0.325135	2.0582	9.31265	0.0101098	0.0650016	1.29547	4.36439	0.0351416	0.147087	1.94458	5.38818	Acetyl-CoA-benzylalcohol acetyltransferase	sp|O64988|BEATH_CLABR	HXXXD-type acyl-transferase family protein, putative	Solyc12g096790.1.1	0
NITAB045750.1	224.591	224.194	62.315	54.6482	304.708	239.236	49.7093	55.077	165.097	174.796	55.1576	27.8176	230.853	191.887	79.6456	68.3132	Photosystem II 10 kDa polypeptide, chloroplastic	sp|Q40519|PSBR_TOBAC	Photosystem II 10 kDa polypeptide family protein	Solyc07g066310.3.1	photosynthesis [GO:0015979]
NITAB045766.1	0.763986	0.811397	3.61562	2.20879	0.776486	1.43178	2.34525	2.22293	2.54694	0.938223	3.24621	1.97111	1.7652	0.730005	3.77151	2.00747	EIN3-binding F-box protein 2	sp|Q708Y0|EBF2_ARATH	EIN3-binding F-box protein 1	Solyc12g009560.2.1	ethylene-activated signaling pathway [GO:0009873]; negative regulation of ethylene-activated signaling pathway [GO:0010105]; protein ubiquitination [GO:0016567]; response to ethylene [GO:0009723]; SCF-dependent proteasomal ubiquitin-dependent protein catabolic process [GO:0031146]; ubiquitin-dependent protein catabolic process [GO:0006511]
NITAB045767.1	0.0821266	0.146252	1.76414	0.392009	0.223764	0.120026	1.02035	0.417411	0.414564	0.117452	0.902408	0.663076	0.0936258	0.024688	1.79625	0.525695	#N/A	#N/A	#N/A	#N/A	#N/A
NITAB045789.1	4.29369	5.07466	1.13285	0.348468	5.46241	6.49423	0.673963	0.367832	5.11765	3.03252	0.670826	0.348829	4.0783	6.18969	1.7967	0.571524	Auxin-responsive protein SAUR32	sp|Q9ZUZ3|SAU32_ARATH	SAUR-like auxin-responsive family protein	Solyc06g053260.1.1	auxin-activated signaling pathway [GO:0009734]; multicellular organism development [GO:0007275]; regulation of growth [GO:0040008]; regulation of seedling development [GO:1900140]
NITAB045812.1	0	0	1.64778	0.443814	0	0.0241256	0.61422	0.613965	0.162601	0.0110334	1.08983	0.763728	0.0680625	0.0152204	1.78328	0.378847	#N/A	#N/A	ARGOS	Solyc12g096570.1.1	#N/A
NITAB045949.1	0.346908	0.312355	14.8272	26.9595	0.706042	0.556453	23.0299	22.1886	0.390594	0.236281	12.1161	11.9533	0.264998	0.654044	10.8526	17.1964	Heavy metal-associated isoprenylated plant protein 8	sp|Q9M8T7|HIP8_ARATH	Heavy metal transport/detoxification superfamily protein	Solyc06g072700.3.1	metal ion transport [GO:0030001]
NITAB046192.1	0.815636	1.03519	1.48404	4.48473	0.761861	1.03399	2.82935	5.65324	0.729957	0.890317	0.963239	2.82828	0.7937	0.976176	1.5627	4.45745	Probable amino-acid acetyltransferase NAGS2, chloroplastic	sp|B5X4Z4|NAGS2_ARATH	Amino acid acetyltransferase	Solyc02g092260.3.1	arginine biosynthetic process [GO:0006526]
NITAB046259.1	591.444	534.586	4.07399	2.65173	816.885	702.041	3.90447	2.84214	312.042	453.035	5.04966	1.37132	344.836	845.043	4.54657	5.50052	Ribulose bisphosphate carboxylase small chain 8B, chloroplastic	sp|P26573|RBS8_NICPL	Tomato RuBP carboxylase small subunit	Solyc03g034220.3.1	photorespiration [GO:0009853]; reductive pentose-phosphate cycle [GO:0019253]
NITAB046335.1	8.83962	8.09296	41.0312	50.1303	11.1893	8.33892	51.2178	43.5987	6.22838	5.74122	30.9769	42.0973	6.38662	7.42398	35.3554	37.5144	Lactoylglutathione lyase	sp|O04885|LGUL_BRAJU	Lactoylglutathione lyase / glyoxalase I family protein	Solyc02g084410.3.1	response to salt stress [GO:0009651]; response to water deprivation [GO:0009414]
NITAB046391.1	962.112	514.031	2005.69	1465.03	465.279	471.961	1189.07	1569.28	722.225	993.942	2716.52	2553.69	621.89	874.692	2371.78	941.026	Potassium channel KAT2	sp|Q5QNI1|KAT2_ORYSJ	#N/A	#N/A	regulation of ion transmembrane transport [GO:0034765]
NITAB046400.1	0.0148045	0.00697115	2.01859	1.192	0.00534663	0.00908482	1.2612	1.34042	0.0126671	0.0119894	1.81212	1.34736	0.0406565	0	1.10771	0.748701	S-adenosylmethionine decarboxylase proenzyme 2	sp|O49972|DCAM2_BRAJU	senescence regulator	Solyc02g080580.1.1	S-adenosylmethioninamine biosynthetic process [GO:0006557]; spermidine biosynthetic process [GO:0008295]; spermine biosynthetic process [GO:0006597]
NITAB046419.1	0.0248135	0.0561331	15.3413	18.4719	0.164884	0.0785929	23.2635	21.4904	0.0300886	0.0926895	18.1351	32.9393	0.00318897	0.0622394	14.8263	19.8138	Lipid transfer-like protein VAS	sp|Q9FFY3|VAS_ARATH	Lipid transfer protein	Solyc03g005200.3.1	0
NITAB046421.1	0.0288567	0.00983692	5.14867	5.9766	0.0291604	0.0385626	7.05183	6.1025	0.0582549	0.0303692	9.88471	26.5423	0.0361789	0.0298587	5.41806	8.12651	Lipid transfer-like protein VAS	sp|Q9FFY3|VAS_ARATH	Alpha-amylase inhibitor, lipid transfer and seed storage protein	Solyc03g005210.3.1	0
NITAB046431.1	0.338651	0.281606	1.2325	2.17252	0.504233	0.583577	3.25671	2.54077	0.332872	0.115507	0.501725	1.0522	0.147701	0.303016	0.512656	1.38345	Probable xyloglucan endotransglucosylase/hydrolase protein 5	sp|Q9XIW1|XTH5_ARATH	Xyloglucan endotransglucosylase/hydrolase	Solyc03g031800.3.1	cell wall biogenesis [GO:0042546]; cell wall organization [GO:0071555]; xyloglucan metabolic process [GO:0010411]
NITAB046751.1	0.0543448	0.015709	11.3886	8.27516	0.0104227	0.0143984	3.7608	4.47617	0.0236227	0.0579003	14.5302	9.24477	0.074464	0.0635769	5.44154	1.89263	Early nodulin-93	sp|Q02921|NO93_SOYBN	Early nodulin 93 protein	Solyc12g006680.2.1	nodulation [GO:0009877]
NITAB046853.1	0.0178123	0	3.12585	2.05124	0	0.00466296	2.4006	3.64368	0.00543648	0.00856367	1.55697	3.63197	0.0215264	0	4.88663	6.89779	Fruit-specific protein	sp|P14903|FSPM_SOLLC	Metallocarboxypeptidase inhibitor	Solyc05g008150.3.1	0
NITAB046886.1	1.89383	2.24831	5.31334	6.42141	2.07756	2.1517	6.01006	5.4736	3.82643	2.52599	6.50845	6.43893	2.24412	1.4943	5.06933	4.696	#N/A	#N/A	MATH domain-containing protein	Solyc03g005430.3.1	#N/A
NITAB046893.1	0.246452	0.180798	1.8525	2.13107	0.214632	0.106972	2.05898	1.82217	0.329742	0.265123	2.79186	6.63643	0.180804	0.246876	1.75337	2.3756	3-ketoacyl-CoA synthase 11	sp|O48780|KCS11_ARATH	3-ketoacyl-CoA synthase	Solyc03g005320.3.1	fatty acid biosynthetic process [GO:0006633]; response to cold [GO:0009409]; response to light stimulus [GO:0009416]
NITAB047070.1	0.164815	0.166024	1.94613	1.28191	0.188001	0.276721	1.26276	0.931136	0.420302	0.211181	1.90343	1.10542	0.465437	0.054387	3.51027	1.04138	Amino acid transporter AVT1J	sp|Q9LXF8|AVT1J_ARATH	Amino acid transporter family protein	Solyc11g008440.2.1	amino acid transmembrane transport [GO:0003333]
NITAB047083.1	0.996554	0.524127	3.14918	5.37698	0.631945	0.829514	1.79862	2.64144	0.776384	2.21308	1.25209	2.55875	0.817629	0.331467	1.48079	3.39417	Calcium uniporter protein 4, mitochondrial	sp|Q9FJV7|MCU4_ARATH	Calcium uniporter, mitochondrial	Solyc06g082780.3.1	mitochondrial calcium ion homeostasis [GO:0051560]
NITAB047088.1	0.0326316	0.0159166	6.49458	9.1474	0.0413286	0.00857514	9.09359	12.2052	0.0257246	0.0222384	3.43347	5.39453	0.022741	0.024431	3.62824	10.5642	Cytochrome P450 714A1	sp|Q93Z79|C14A1_ARATH	Cytochrome P450	Solyc06g082730.2.1	0
NITAB047126.1	22.3385	4.29262	15.5008	8.81381	13.3113	13.2312	17.0807	14.3694	12.5739	33.374	20.3237	13.6764	45.6243	8.20296	19.6967	19.593	Chaperone protein ClpB4, mitochondrial	sp|Q8VYJ7|CLPB4_ARATH	Solanum lycopersicum heat shock protein	Solyc03g115230.3.1	protein metabolic process [GO:0019538]; protein refolding [GO:0042026]; response to heat [GO:0009408]
NITAB047199.1	0.180373	0.235464	8.33764	16.2422	0.275724	0.267902	10.0541	11.5651	0.126998	0.201336	8.41654	8.62575	0.184608	0.397574	6.03259	10.7778	Probable glucuronosyltransferase 47 A	sp|A9RGD8|GT47A_PHYPA	DB279	Solyc06g068770.3.1	cell wall organization [GO:0071555]; glucuronoxylan biosynthetic process [GO:0010417]; plant-type secondary cell wall biogenesis [GO:0009834]; protein glycosylation [GO:0006486]; xylan biosynthetic process [GO:0045492]
NITAB047201.1	3.52318	3.10742	12.2422	11.0026	2.96878	2.6785	8.97831	6.51415	5.23114	5.0514	11.8256	10.1143	5.55671	1.01727	14.4691	10.263	#N/A	#N/A	Negative regulator of sporulation MDS3	Solyc03g117840.3.1	#N/A
NITAB047202.1	0.512962	0.543627	2.46749	3.13161	0.580343	0.3938	2.32691	1.60141	0.427532	1.56812	2.387	2.16519	1.28747	0.398681	3.27186	1.8054	#N/A	#N/A	CCR4-NOT transcription complex subunit 1	Solyc01g090780.3.1	#N/A
NITAB047212.1	1.10973	1.57035	46.2737	52.9879	2.16852	2.81376	55.7765	70.312	0.799349	1.67096	40.7009	52.3257	1.03782	3.42669	55.8663	73.4386	Hydroxyproline-rich systemin	sp|Q7XAD0|HSY1_SOLLC	Hydroxyproline-rich systemin	Solyc06g068520.3.1	defense response [GO:0006952]
NITAB047222.1	0.112026	0.0370958	2.833	2.14366	0.679842	0.163369	8.14815	9.26335	0.167185	0.115457	1.58472	2.84174	0.163453	0.127538	2.46937	4.33846	#N/A	#N/A	#N/A	#N/A	#N/A
NITAB047232.1	2.57998	3.10685	1.51536	2.96199	3.70081	3.7158	2.89442	4.17306	2.03824	1.70765	0.728202	1.86194	1.79355	4.96532	0.924448	3.20046	#N/A	#N/A	Tetratricopeptide repeat	Solyc06g068230.3.1	#N/A
NITAB047235.1	2.92182	1.65389	14.7445	10.8678	1.86478	2.07909	10.3585	7.78759	5.13559	4.25212	13.8161	9.78062	5.79474	0.577201	16.9032	10.3693	SNF1-related protein kinase regulatory subunit gamma-like PV42a	sp|Q9XI37|PV42A_ARATH	SNF4	Solyc06g068160.3.1	developmental process involved in reproduction [GO:0003006]; embryo sac development [GO:0009553]; pollen development [GO:0009555]; pollen tube guidance [GO:0010183]; stamen development [GO:0048443]
NITAB047265.1	0	0.0058045	0.452483	0.622854	0.0146254	0.00212965	1.24496	2.28505	0.00148976	0	0.180892	0.688104	0	0	0.23272	1.68032	Probable 2-oxoglutarate-dependent dioxygenase AOP1.2	sp|Q945B6|AOP1L_ARATH	2-oxoglutarate-dependent dioxygenase	Solyc06g067870.3.1	0
NITAB047266.1	0	0.00505674	1.0161	1.38382	0	0.00286385	2.50482	3.16173	0.0105113	0	0.184329	0.723963	0	0	0.255164	2.3403	Probable 2-oxoglutarate-dependent dioxygenase AOP1.2	sp|Q945B6|AOP1L_ARATH	2-oxoglutarate-dependent dioxygenase	Solyc06g067860.3.1	0
NITAB047267.1	0.0202689	0.00517658	1.89572	2.03316	0.00550323	0.00623223	3.69425	4.65303	0.0127571	0.00526281	0.363371	1.35518	0.00437204	0	0.607093	3.30361	Probable 2-oxoglutarate-dependent dioxygenase AOP1.2	sp|Q945B6|AOP1L_ARATH	2-oxoglutarate-dependent dioxygenase-related family protein	Solyc06g066830.3.1	0
NITAB047331.1	0.070591	0.0580294	6.18292	3.33742	0.0669522	0.0370932	6.24989	3.96252	0.0359265	0.0259327	5.59273	4.25925	0.0262087	0	3.82787	3.39451	Probable aquaporin TIP-type RB7-5A	sp|P21653|TIP1_TOBAC	tonoplast intrinsic protein 2.3	Solyc06g060760.3.1	0
NITAB047374.1	37.6689	39.2783	17.7616	17.9005	41.5709	45.5794	20.5473	16.7353	47.5956	35.7679	12.1809	9.08181	45.1729	39.3817	18.6501	13.8588	#N/A	#N/A	Cysteine/Histidine-rich C1 domain family protein	Solyc01g073860.3.1	#N/A
NITAB047416.1	38.6281	61.346	41.4639	96.3233	64.4009	103.163	78.321	148.419	23.0352	55.6485	23.2659	64.0731	26.9155	163.766	33.1663	107.29	Stem 28 kDa glycoprotein	sp|P15490|VSPA_SOYBN	Acid phosphatase-like protein 1	Solyc06g062380.3.1	0
NITAB047451.1	0	0.0114645	1.26134	3.5624	0.00942847	0.00165181	2.3709	6.06236	0.00144437	0	0.783902	3.15892	0.0161575	0	0.753349	4.16554	#N/A	#N/A	Invertase/pectin methylesterase inhibitor family protein	Solyc05g005030.3.1	#N/A
NITAB047518.1	0.559824	0.899607	13.5615	26.1863	0.624856	0.809374	20.5537	32.9311	0.508547	1.94407	8.93486	20.327	1.04904	2.12654	9.5242	21.0651	Organ-specific protein S2	sp|P17772|OSS2_PEA	Organ-specific protein S2	Solyc10g009150.3.1	0
NITAB047525.1	1.0682	0.939703	2.61818	3.88631	1.22289	1.34877	3.61586	6.34189	0.796575	0.537884	1.53064	2.85848	0.722831	1.40569	2.24496	4.92204	ACT domain-containing protein ACR8	sp|Q9LNA5|ACR8_ARATH	ACT domain containing protein, putative, expressed	Solyc01g010000.3.1	response to abscisic acid [GO:0009737]
NITAB047562.1	8.65369	6.07659	6.71836	3.50436	6.47693	5.40876	4.46791	4.16801	10.1689	10.7	5.09875	5.48097	10.7793	4.13867	4.75289	6.95122	Late embryogenesis abundant protein Lea5	sp|Q39644|LEA5_CITSI	Late embryogenesis abundant protein Lea5	Solyc09g075210.3.1	0
NITAB047735.1	1.50074	2.86607	2.62291	6.32532	1.49519	5.54979	4.85921	12.5867	4.2912	0.59291	0.759162	2.97245	1.06777	1.22167	1.34426	6.96386	Cytochrome P450 78A6	sp|Q9ZNR0|C78A6_ARATH	Cytochrome P450	Solyc10g009310.3.1	regulation of growth [GO:0040008]; seed development [GO:0048316]
NITAB047763.1	0.28367	0.29471	37.0606	25.8372	0.461295	0.312612	25.5498	23.3111	2.77185	0.493598	36.5442	27.0671	4.76722	0.192971	27.7544	20.6414	Alcohol dehydrogenase 3	sp|P14675|ADH3_SOLTU	Alcohol dehydrogenase	Solyc06g059740.3.1	0
NITAB047765.1	0.197644	0.158064	2.64302	2.68587	0.36175	0.14241	2.79489	2.48882	0.0267037	0.0237946	2.44896	1.18427	0.0478653	0.179949	0.890345	1.9223	#N/A	#N/A	tracheary element differentiation-related 6	Solyc03g033250.1.1	#N/A
NITAB047853.1	2.44304	3.06402	25.5094	27.8919	2.76012	1.67802	41.0109	21.0843	2.19116	1.27233	20.7666	25.4999	2.0137	2.66819	14.5599	31.192	#N/A	#N/A	#N/A	#N/A	#N/A
NITAB048053.1	4.09701	2.47076	4.00785	3.39452	0.994647	0.756193	7.04607	4.98373	2.04012	2.9085	6.23574	27.9097	1.00039	11.2453	6.92644	3.17743	#N/A	#N/A	#N/A	#N/A	#N/A
NITAB048112.1	0	0	1.00837	0.745536	0	0	1.40639	2.42558	0	0	0.761433	1.58097	0.00389062	0	0.997013	2.82877	CEN-like protein 4	sp|Q9XH42|CET4_TOBAC	self-pruning	Solyc06g074350.3.1	0
NITAB048141.1	3.8376	5.63237	7.30557	14.2358	4.99305	4.96683	14.4656	14.1184	4.6964	4.29941	5.54693	6.80917	4.12422	3.50769	5.20247	17.1139	Histone H4	sp|Q76H85|H4_SILLA	histone H4	Solyc11g066160.1.1	nucleosome assembly [GO:0006334]
NITAB048145.1	0.0908687	0.108901	2.58844	4.96001	0.386592	0.28945	5.13623	5.88621	0.129487	0.133223	1.23817	2.17351	0.134592	0.260518	1.50635	5.87095	Histone H4	sp|Q76H85|H4_SILLA	histone H4	Solyc11g066160.1.1	nucleosome assembly [GO:0006334]
NITAB048192.1	2.65009	0.187083	12.8988	6.44922	0.832301	1.17168	8.46507	5.80258	0.513013	3.63368	13.6504	4.06572	4.40533	0.215452	17.3308	10.5816	#N/A	#N/A	GATA transcription factor-like protein	Solyc09g075600.2.1	#N/A
NITAB048271.1	0.0290338	0.0236981	6.87792	13.9554	0.039449	0.0966252	9.90158	10.5723	0.0181114	0.0432493	6.60346	6.48693	0.0311442	0.0678294	4.48389	8.23996	Fasciclin-like arabinogalactan protein 13	sp|Q9FFH6|FLA13_ARATH	Fasciclin-like arabinogalactan protein	Solyc06g075220.1.1	plant-type secondary cell wall biogenesis [GO:0009834]
NITAB048275.1	0.170501	0.145648	4.2257	6.04813	0.264022	0.338568	7.97395	11.6053	0.107115	0.155202	2.50741	2.41487	0.0529105	0.24153	2.26161	8.04503	Aquaporin PIP2-4	sp|Q9ATM6|PIP24_MAIZE	plasma membrane intrinsic protein 2.6	Solyc11g069430.2.1	response to water deprivation [GO:0009414]
NITAB048306.1	0.269928	0.0658171	4.01629	6.72515	0.253292	0.270967	6.31655	9.12851	0.0436102	0.200622	1.82919	3.85302	0.111299	0.32819	2.38486	6.78839	Histone H2B	sp|P93354|H2B_TOBAC	Histone H2B	Solyc06g074790.1.1	0
NITAB048307.1	0.136207	0.126342	3.80199	6.38932	0.208162	0.317674	6.17694	8.35547	0.0526603	0.205376	1.93987	4.29594	0.0680066	0.206224	2.68392	6.53195	#N/A	#N/A	#N/A	#N/A	#N/A
NITAB048318.1	1.03295	0.722658	34.6481	25.731	0.675148	0.926997	30.305	19.9989	0.510705	1.0896	34.3067	18.2942	0.738608	0.898782	25.3014	18.3905	Aquaporin TIP1-2	sp|Q9ATM0|TIP12_MAIZE	tonoplast intrinsic protein 1.2	Solyc06g075650.3.1	0
NITAB048354.1	1.85187	1.86874	8.32305	8.09044	1.97313	1.47207	7.06327	5.04224	2.62804	3.01814	7.1675	8.69092	3.37112	1.01175	9.52931	9.36608	Probable protein phosphatase 2C 24	sp|Q9ZW21|P2C24_ARATH	Protein phosphatase 2C	Solyc06g076400.3.1	0
NITAB048377.1	0.118665	0.226972	12.5639	20.3677	0.224318	0.230824	15.3623	17.1027	0.066411	0.0830456	8.81226	10.0253	0.0746642	0.411916	6.22352	15.2745	Pentatricopeptide repeat-containing protein At2g37310	sp|Q9ZUT5|PP191_ARATH	#N/A	#N/A	RNA modification [GO:0009451]
NITAB048382.1	1.34631	1.17208	2.35397	2.14755	1.38711	0.904469	2.3672	1.98297	1.51711	1.84633	2.42345	5.13708	1.63424	0.866175	2.1744	2.81735	Lipid transfer-like protein VAS	sp|Q9FFY3|VAS_ARATH	Lipid transfer protein	Solyc06g084190.3.1	0
NITAB048383.1	0.0272472	0.0547682	9.11119	12.3235	0.0509292	0.0272623	13.7077	11.7665	0.0590431	0.0105255	11.3761	22.1096	0.0395071	0.0674178	9.28426	17.2238	#N/A	#N/A	Lipid transfer protein	Solyc09g065430.3.1	#N/A
NITAB048385.1	0.0832262	0.0692872	11.4677	8.51301	0.207113	0.0917686	12.5395	8.36007	0.112067	0.140625	11.027	7.63418	0.126301	0.200943	14.4663	10.465	Putative defensin-like protein 120	sp|P82770|DF120_ARATH	low-molecular-weight cysteine-rich 56	Solyc06g084170.3.1	defense response to fungus [GO:0050832]; killing of cells of other organism [GO:0031640]
NITAB048467.1	0.109135	0.0231317	2.973	3.56268	0.198807	0.0806011	4.31318	3.85547	0.0123151	0.055563	1.87998	1.91663	0.098769	0.0707939	1.13229	3.57909	#N/A	#N/A	#N/A	#N/A	#N/A
NITAB048484.1	0	0.0423809	0.738406	1.93398	0.0287752	0	3.39698	3.03363	0.0127615	0.00892045	0.416987	1.36505	0	0	0.808119	3.57104	Pectinesterase inhibitor 11	sp|Q9STY5|PMI11_ARATH	Plant invertase/pectin methylesterase inhibitor	Solyc11g019910.1.1	negative regulation of catalytic activity [GO:0043086]; plant-type cell wall organization or biogenesis [GO:0071669]
NITAB048560.1	1.19469	0.516187	13.8694	17.429	0.402627	0.824548	5.79433	8.18837	1.58621	1.62716	5.83233	9.80494	1.44174	0.0291673	10.0008	17.0159	#N/A	#N/A	#N/A	#N/A	#N/A
NITAB048705.1	0.0462629	0.0953943	7.90299	11.7474	0.119453	0.0907418	12.7277	15.0902	0.0163037	0.0178464	4.9046	7.42869	0.0332226	0.142083	4.7132	11.8958	Protein LIGHT-DEPENDENT SHORT HYPOCOTYLS 10	sp|Q9S7R3|LSH10_ARATH	LIGHT-DEPENDENT SHORT HYPOCOTYLS-like protein	Solyc10g008000.1.1	mRNA transcription [GO:0009299]; multicellular organism development [GO:0007275]; post-embryonic plant morphogenesis [GO:0090698]; response to light stimulus [GO:0009416]
NITAB048805.1	2.08717	1.0241	4.2269	2.94421	1.67284	2.86837	6.25962	6.14151	2.75959	2.26049	3.6333	3.33285	2.86433	0.991962	4.15395	2.76308	Ras-related protein Rab11A	sp|Q40191|RB11A_LOTJA	#N/A	#N/A	0
NITAB048807.1	0.174957	0.0893523	8.74532	13.368	0.382051	0.25122	11.642	12.5187	0.0921464	0.11151	6.03666	5.55278	0.0973728	0.248599	4.60496	10.523	Arabinogalactan peptide 14	sp|Q9LVC0|AGP14_ARATH	Arabinogalactan peptide 14	Solyc01g005590.2.1	root hair elongation [GO:0048767]
NITAB048829.1	0.486701	0.486408	1.93377	0.759784	0.282191	0.369382	1.17725	0.745126	0.723427	0.619738	2.80032	1.48125	1.1338	0.238966	3.43595	1.41487	#N/A	#N/A	Microspore-specific promoter 2, putative	Solyc01g087180.3.1	#N/A
NITAB049051.1	2.90163	2.02867	1.78903	3.30262	3.11529	3.7326	6.63968	6.38853	4.415	5.08932	5.19605	6.03503	5.12612	1.97403	7.3369	5.9554	Ethylene receptor	sp|O81122|ETR1_MALDO	Never ripe-2	Solyc09g075440.3.1	0
NITAB049088.1	0.0848444	0.136518	29.9456	49.7852	0.20504	0.106021	32.9952	33.3288	0.112607	0.0950305	30.5358	25.3415	0.133071	0.192807	20.2958	32.5814	Probable cellulose synthase A catalytic subunit 5 [UDP-forming]	sp|A2XNT2|CESA5_ORYSI	Cellulose synthase	Solyc09g072820.3.1	cellulose biosynthetic process [GO:0030244]; cell wall organization [GO:0071555]
NITAB049199.1	0.0655985	0.0652896	3.13244	5.29654	0.0548577	0.0797296	6.11716	6.83039	0.0611094	0.020286	2.09093	3.19995	0.0113991	0.0189286	2.20823	6.01993	DNA topoisomerase 2	sp|O24308|TOP2_PEA	DNA topoisomerase 2	Solyc01g087500.3.1	DNA topological change [GO:0006265]
NITAB049319.1	0.145798	0.0792646	7.28781	12.2109	0.130009	0.0826787	12.237	15.2555	0.0360118	0.165174	5.78874	8.17268	0.0670971	0.248242	5.52185	11.9413	#N/A	#N/A	Transmembrane protein, putative	Solyc01g087020.2.1	#N/A
NITAB049351.1	2.1646	1.99069	2.95279	1.93114	3.09363	2.26794	1.91644	1.71792	2.80397	2.55007	3.87189	2.85237	2.70615	3.30919	6.92438	5.19376	#N/A	#N/A	#N/A	#N/A	#N/A
NITAB049379.1	5.86355	5.064	8.15253	6.45427	5.83157	5.57325	6.07481	4.75812	6.53038	5.77428	7.87722	7.00154	8.38904	5.38851	11.3345	7.43259	Sucrose synthase 4	sp|Q10LP5|SUS4_ORYSJ	sucrose synthase	Solyc09g098590.3.1	sucrose metabolic process [GO:0005985]
NITAB049407.1	0.306091	0.292993	10.8565	15.0121	0.327301	0.414165	18.0387	20.0738	0.104423	0.78981	5.32424	9.00846	0.0965536	0.591564	6.65546	17.8332	Histone H3.2	sp|Q76MV0|H32_TOBAC	Histone H3	Solyc10g008910.1.1	0
NITAB049524.1	0.194725	0.0519111	2.82564	5.52672	0.0370538	0.0787718	1.26682	3.09182	0.180953	0.0447589	1.37565	2.01403	0.187836	0.0692303	1.73996	4.67233	#N/A	#N/A	SNF2 domain-containing protein / helicase domain-containing protein / zinc finger protein-like protein	Solyc01g087580.3.1	#N/A
NITAB049576.1	0.0153798	0.0417873	4.30276	8.54845	0.141157	0.0677817	5.7555	6.33103	0.00905879	0.018496	3.15043	3.95196	0.00936334	0.0980174	2.231	4.67297	#N/A	#N/A	GRAS family transcription factor, putative	Solyc01g079370.3.1	#N/A
NITAB049584.1	1.29198	1.22561	1.64393	2.18912	1.14417	0.835376	4.56816	5.17635	1.11971	1.07395	2.50768	2.96723	1.51357	0.97198	1.29113	5.3162	#N/A	#N/A	#N/A	#N/A	#N/A
NITAB049585.1	0.441022	0.30382	1.27745	1.45074	0.306844	0.323309	0.75832	0.460595	2.10764	1.79576	4.63312	6.0957	1.11715	0.167842	4.45923	2.00128	#N/A	#N/A	ENTH/ANTH/VHS superfamily protein	Solyc01g104870.3.1	#N/A
NITAB049634.1	0.0446524	0.0619846	12.3621	67.8936	0.192923	0.0540532	28.9114	94.538	0.0581436	0.0472079	5.81709	44.5312	0.100794	0.063843	9.53677	70.1516	Reticuline oxidase	sp|P93479|RETO_PAPSO	FAD-binding Berberine family protein	Solyc04g080400.2.1	alkaloid metabolic process [GO:0009820]
NITAB049635.1	0.0487092	0.0698246	12.3846	66.7086	0.170284	0.0269123	28.5884	93.8966	0.0525783	0.0942124	5.85073	44.6573	0.0716271	0.0672587	9.8548	68.8524	#N/A	#N/A	#N/A	#N/A	#N/A
NITAB049639.1	0.0731607	0.101916	10.0562	18.4984	0.248861	0.104287	15.0898	14.737	0.0706524	0.115757	9.7952	8.61734	0.115106	0.22201	7.0725	12.2646	Beta-D-xylosidase 1	sp|Q9FGY1|BXL1_ARATH	Beta-D-xylosidase family protein	Solyc01g079570.3.1	arabinan catabolic process [GO:0031222]; seed coat development [GO:0010214]; xylan catabolic process [GO:0045493]
NITAB049729.1	3.31027	4.91496	8.5342	15.9867	3.85784	4.19989	14.2202	16.6554	3.25271	2.37961	4.84263	7.42061	2.11647	4.82828	5.79688	15.712	Histone H1.2	sp|P26569|H12_ARATH	#N/A	#N/A	chromosome condensation [GO:0030261]; negative regulation of chromatin silencing [GO:0031936]; negative regulation of DNA recombination [GO:0045910]; nucleosome assembly [GO:0006334]; nucleosome positioning [GO:0016584]; regulation of transcription, DNA-templated [GO:0006355]
NITAB049742.1	335.091	308.153	5.66197	5.23747	427.947	385.958	5.2078	3.80016	252.163	238.496	5.33862	2.37779	237.164	349.31	3.87812	4.34824	Photosystem II reaction center W protein, chloroplastic	sp|Q9SPI9|PSBW_CHLRE	photosystem II reaction center W	Solyc09g065910.2.1	photosynthesis [GO:0015979]
NITAB049812.1	0.681786	0.829708	4.92472	5.80964	0.651881	0.671958	6.76698	8.11134	0.800885	0.918441	3.2841	9.90626	0.424925	0.948235	8.39353	7.45444	#N/A	#N/A	#N/A	#N/A	#N/A
NITAB049850.1	0.29857	0.455493	0.766208	0.421704	0.467753	0.348658	0.91527	0.636919	0.230095	0.157453	0.506802	0.317588	0.366158	0.347549	1.59141	2.58624	#N/A	#N/A	#N/A	#N/A	#N/A
NITAB050000.1	0.980372	0.796197	1.50965	1.14964	0.743266	0.580854	1.00269	0.655602	0.991292	0.625643	1.32913	0.930433	0.842382	0.30524	2.07413	0.759847	#N/A	#N/A	#N/A	#N/A	#N/A
NITAB050034.1	0.473878	0.552305	3.59937	6.30157	0.671369	1.20715	11.372	14.2648	0.408925	0.815006	2.39455	2.30746	0.874321	0.524596	7.49616	13.6391	#N/A	#N/A	#N/A	#N/A	#N/A
NITAB050091.1	0.311724	0.385764	2.42289	3.94063	0.33843	0.458964	3.07185	3.87354	0.305333	0.444492	1.91362	2.41561	0.0369038	0.0268239	0.0992551	0.115678	UDP-glucose 6-dehydrogenase 3	sp|Q9LF33|UGDH3_ARATH	UDP-glucose 6-dehydrogenase family protein	Solyc02g067080.3.1	carbohydrate metabolic process [GO:0005975]; cell wall pectin metabolic process [GO:0052546]; glycosaminoglycan biosynthetic process [GO:0006024]; UDP-glucuronate biosynthetic process [GO:0006065]
NITAB050134.1	3.39475	2.2687	1.96919	1.80153	2.06807	1.64214	1.95098	2.15642	2.05844	2.00151	1.29863	3.11186	1.99704	2.76632	1.89235	1.53655	#N/A	#N/A	#N/A	#N/A	#N/A
NITAB050186.1	0.172549	0.233579	1.42132	0.956375	0	0.163684	1.4808	0.308896	0.0180194	0.0825733	1.3652	2.06706	0.360938	0	1.75964	1.79044	#N/A	#N/A	#N/A	#N/A	#N/A
NITAB050197.1	0.0571229	0.0458972	19.3127	41.0699	0.1325	0.0465605	31.9332	46.5589	0.0624782	0.0683259	12.0976	34.0533	0.0564794	0.0409513	13.8733	38.6308	Kunitz trypsin inhibitor 2	sp|Q9LMU2|KTI2_ARATH	Kunitz trypsin inhibitor	Solyc06g072220.1.1	0
NITAB050198.1	1.31896	0.827068	1.61916	5.81642	0.489314	2.0252	3.0982	7.30918	0.713281	4.30045	0.922307	3.06767	0.765974	1.53955	1.5275	5.51797	Kunitz trypsin inhibitor 2	sp|Q9LMU2|KTI2_ARATH	Kunitz trypsin inhibitor	Solyc06g072220.1.1	0
NITAB050317.1	0.136024	0.339645	2.37677	3.79325	0.0411242	0.15903	0.714661	3.91158	0.223591	0.247862	1.19531	1.89777	0.159047	0.301834	1.28911	2.4635	#N/A	#N/A	#N/A	#N/A	#N/A
NITAB050339.1	88.1401	54.2916	2.20921	0.303237	56.7252	47.6894	0.496409	0.623995	77.985	96.0779	1.15935	0.914533	79.6638	39.1891	3.09928	0.616541	Late embryogenesis abundant protein D-7	sp|P13939|LEAD7_GOSHI	Late embryogenesis abundant protein family protein	Solyc02g065640.3.1	0
NITAB050584.1	0.502622	0.544374	4.26204	4.0755	0.484551	0.578347	4.0135	2.83979	0.72936	0.604065	4.56902	3.52127	0.649601	0.408693	4.84381	3.26512	Phosphatidylinositol 4-kinase gamma 3	sp|Q9FNF8|P4KG3_ARATH	#N/A	#N/A	regulation of flower development [GO:0009909]; response to abscisic acid [GO:0009737]; response to salt [GO:1902074]
NITAB050699.1	1.10302	0.205233	0.526652	1.12117	0.955435	0.981235	5.40477	2.25507	0.800051	1.14969	0.608266	0.552221	0.772305	0.500884	0.506646	1.60497	#N/A	#N/A	#N/A	#N/A	#N/A
NITAB050746.1	0.010646	0.00374187	2.14089	2.47811	0.00445351	0.00376177	2.83404	1.78734	0.00692993	0.00772484	2.03112	4.33782	0	0	1.61081	2.35436	Laccase-12	sp|Q9FLB5|LAC12_ARATH	Laccase	Solyc06g082260.3.1	lignin catabolic process [GO:0046274]
NITAB051039.1	1.1162	1.2643	2.15945	4.12901	1.17582	1.32136	5.77333	5.65607	1.00043	0.9668	1.73251	2.64637	0.858452	1.23525	2.0912	4.82168	9-divinyl ether synthase	sp|Q8W2N5|DES_TOBAC	#N/A	#N/A	0
NITAB051084.1	0.0747453	0.0478472	20.4294	18.5357	0.150686	0.134757	16.1256	13.8096	0.249134	0.066774	15.0419	12.1598	0.151244	0.0917813	11.1062	12.1142	Methylesterase 9	sp|O23171|MES9_ARATH	#N/A	#N/A	defense response to fungus, incompatible interaction [GO:0009817]; jasmonic acid metabolic process [GO:0009694]; salicylic acid metabolic process [GO:0009696]; systemic acquired resistance [GO:0009627]
NITAB051142.1	0.358099	0.561285	0.755461	0.318476	0.220969	0.791975	2.42296	0.657332	0.198716	0.0325764	0.48577	0.874517	0.181811	0	0.349123	0	#N/A	#N/A	#N/A	#N/A	#N/A
NITAB051180.1	1.45428	1.8055	3.16082	3.38233	1.50999	1.67959	4.17175	3.9551	1.45629	1.34829	2.01085	2.62951	0.149798	0.227002	0.148022	0.110148	#N/A	#N/A	dentin sialophosphoprotein	Solyc06g005960.3.1	#N/A
NITAB051257.1	97.8243	124.298	154.672	205.381	90.2205	81.3959	274.77	196.279	92.6484	80.9393	122.606	151.94	102.889	123.992	105.842	244.786	#N/A	#N/A	Protein DETOXIFICATION	Solyc02g091080.2.1	#N/A
NITAB051299.1	2.57984	3.14448	6.8111	9.74585	3.31398	4.48948	10.932	14.5161	1.21242	4.78017	4.47866	6.69209	1.29802	6.55596	7.25009	16.5929	Dirigent protein 19	sp|Q9C523|DIR19_ARATH	Dirigent protein	Solyc01g021600.3.1	0
NITAB051302.1	0.0657105	0.0732337	0.281278	0.351927	0.160242	0.219418	0.39814	0.666639	0.0353615	0.0520459	0.117372	0.207038	0.0600122	0.670901	0.559146	1.89186	#N/A	#N/A	DNA mismatch repair protein mutL	Solyc02g082615.1.1	#N/A
NITAB051646.1	0.128577	0.0196732	2.11347	0.881917	0.0341866	0.238178	1.06343	0.655404	0.284769	0.234826	2.17387	0.646572	0.463127	0.131034	2.52554	0.834803	#N/A	#N/A	Plastid-lipid associated protein PAP / fibrillin family protein	Solyc06g063300.3.1	#N/A
NITAB051690.1	0.889256	0.367319	2.01313	1.79402	0.132735	0.475443	0.965343	1.61829	1.32523	0.583934	1.49663	2.62838	0.303802	0	2.64461	2.37005	Dehydrin DHN2	sp|P12952|DHN2_HORVU	#N/A	#N/A	response to water [GO:0009415]
NITAB051711.1	983.748	2125.43	14688.5	7815.92	724.927	548.578	3105.58	3466.7	891.181	1121.75	10039.4	3282.89	864.563	875.547	3219.26	11822.5	#N/A	#N/A	#N/A	#N/A	#N/A
NITAB051757.1	0.0185784	0.0105593	4.55352	8.34947	0.0370179	0.00628878	5.18288	7.1343	0.0220536	0.0107804	3.7235	4.46432	0.0154436	0.0286666	3.05092	5.65123	NDR1/HIN1-like protein 13	sp|Q9ZVD2|NHL13_ARATH	Late embryogenesis abundant	Solyc11g069970.1.1	defense response to bacterium [GO:0042742]
NITAB051940.1	0.88047	0.678422	4.79055	3.97738	0.919931	0.79204	3.97362	2.85948	1.14517	0.963535	4.09782	3.35138	1.36924	0.612684	5.21285	3.98753	#N/A	#N/A	Mediator of RNA polymerase II transcription subunit 23	Solyc04g016420.3.1	#N/A
NITAB051994.1	20.6784	18.0142	48.9445	50.7738	24.3239	24.1991	64.6366	63.5818	17.808	16.8707	32.2865	45.5013	16.5894	25.7782	40.9462	70.0707	Acyl-CoA-binding protein	sp|O04066|ACBP_RICCO	Acyl-CoA-binding protein	Solyc08g075690.3.1	0
NITAB052061.1	2770.97	1803.95	6352.83	4528.18	1524.28	1463.46	3463.81	4326.2	2332.21	3201.15	9023.29	6521.69	2218.34	2265.54	6652.36	3009.89	#N/A	#N/A	#N/A	#N/A	#N/A
NITAB052065.1	0	0	0.99324	2.1784	0	0.0149641	3.07611	2.07504	0	0	2.23173	4.80483	0.0163695	0.0544594	1.39677	2.97422	#N/A	#N/A	hydroxyproline-rich glycoprotein family protein	Solyc04g014280.1.1	#N/A
NITAB052067.1	0.0067664	0.0395916	9.52295	11.7012	0.0603071	0.0319637	16.6079	11.7311	0.0442915	0.0892251	14.4211	29.5095	0.0339197	0.0597721	10.6676	18.8308	#N/A	#N/A	Leguminosin group485 secreted peptide	Solyc04g014320.1.1	#N/A
NITAB052071.1	0	0.0622208	7.10581	9.47191	0.0675061	0.0348243	13.2634	9.08925	0.033905	0.0217068	9.75533	18.1287	0.0301432	0.0270531	7.6283	14.7742	#N/A	#N/A	Leguminosin group485 secreted peptide	Solyc04g014320.1.1	#N/A
NITAB052072.1	0.00614086	0.0703413	8.77684	10.4626	0.117761	0.0523499	15.1157	9.99407	0.0115437	0.122196	15.2027	26.083	0.0533405	0.0406669	11.457	20.1982	#N/A	#N/A	Leguminosin group485 secreted peptide	Solyc01g068510.1.1	#N/A
NITAB052137.1	0.169962	0.246799	2.04802	3.1688	0.1782	0.252804	4.11069	4.58043	0.257903	0.420313	1.26356	2.06145	0.356902	0.195298	1.33062	3.47184	#N/A	#N/A	Ribonucleoside-diphosphate reductase	Solyc04g012060.3.1	#N/A
NITAB052160.1	0.361631	0.457091	2.08293	1.33719	0.265336	0.522077	1.23421	1.28958	0.54989	0.419028	1.49226	1.0283	0.36933	0.484728	3.42415	1.76292	Anthocyanin 5-aromatic acyltransferase	sp|Q9ZWR8|ANTA_GENTR	Anthocyanin 5-aromatic acyltransferase	Solyc10g008680.2.1	0
NITAB052184.1	0.454803	0.580414	8.10986	12.6204	0.773472	0.682956	15.1234	17.8207	0.277988	0.283352	3.79307	8.01179	0.312352	0.568617	4.37283	14.8531	Histone H3.2	sp|Q76MV0|H32_TOBAC	Histone H3	Solyc10g008910.1.1	0
NITAB052186.1	3.84967	2.66517	68.2537	42.9965	4.51249	3.69265	44.3182	31.1217	8.15726	4.77946	67.4221	54.171	7.00123	2.17382	81.5016	57.5628	Calcium-dependent protein kinase 33	sp|Q9C6P3|CDPKX_ARATH	phosphoenolpyruvate carboxylase kinase	Solyc04g009900.3.1	abscisic acid-activated signaling pathway [GO:0009738]; intracellular signal transduction [GO:0035556]; peptidyl-serine phosphorylation [GO:0018105]
NITAB052240.1	0.639207	5.67148	1.33595	4.72109	0.521685	3.29778	0.705062	5.116	0.413677	9.64705	1.0263	4.24108	1.03289	6.11997	1.4896	3.27902	#N/A	#N/A	#N/A	#N/A	#N/A
NITAB052241.1	0.658031	6.52976	1.80436	5.75936	0.403246	3.72535	1.61384	7.72535	0.520356	10.411	1.67959	6.27436	1.20402	7.29658	1.3279	5.45213	Proteinase inhibitor type-2 TR8	sp|Q43710|IP22_SOLLC	TOMARPIX proteinase inhibitor	Solyc11g021060.2.1	0
NITAB052242.1	0.611381	2.86995	0.769989	1.61329	0.277802	2.14583	0.610136	2.78638	0.343748	3.55304	0.47277	2.34877	0.317995	3.39903	1.0928	1.38915	#N/A	#N/A	Proteinase inhibitor II	Solyc11g020990.2.1	#N/A
NITAB052243.1	6.69703	71.5115	18.1762	114.035	3.7625	31.4734	19.7026	94.0596	6.99819	62.6186	14.5068	43.4472	24.0945	60.3173	31.6664	80.0336	Protein Ycf2	sp|A6H5M5|YCF2_CYCTA	#N/A	#N/A	0
NITAB052245.1	63.3379	174.451	82.677	174.222	43.3244	119.167	68.2599	160.714	64.5545	216.98	71.2357	153.276	124.149	164.566	100.889	166.775	Wound-induced proteinase inhibitor 2	sp|O49146|IP22_CAPAN	Proteinase inhibitor II	Solyc11g020990.2.1	0
NITAB052292.1	3.62893	4.63658	9.53379	20.1793	2.63769	6.87972	8.93627	18.8922	2.99	10.4362	5.14033	13.1471	4.7402	4.70914	8.5348	19.0594	Protein TIFY 10b	sp|A2YNP2|TI10B_ORYSI	Jasmonate-zim-domain protein	Solyc07g042170.3.1	0
NITAB052409.1	0.0333635	0.0272631	7.25003	12.7318	0.0592052	0.0326867	8.69724	9.17736	0.0144329	0.0286676	6.97939	5.57135	0.0542173	0.0224167	4.57615	8.04561	Cytochrome b561 and DOMON domain-containing protein At3g61750	sp|Q9M363|B561I_ARATH	Cytochrome b561/ferric reductase transmembrane with DOMON related domain-containing protein	Solyc10g009480.3.1	oxidation-reduction process [GO:0055114]
NITAB052514.1	0.107588	0.524163	2.29156	5.57326	0.0737121	0.41263	2.48432	13.1267	0.0906403	0.396058	1.66937	4.76262	0.0597543	0.585178	2.70304	3.64823	Polyphenol oxidase F, chloroplastic	sp|Q08296|PPOF_SOLLC	polyphenol oxidase precursor	Solyc08g074630.2.1	pigment biosynthetic process [GO:0046148]
NITAB052846.1	0.0154709	0.00898713	2.70186	3.75957	0.100454	0.0875917	6.13191	5.52509	0.0319095	0.025842	1.19838	2.2006	0.016264	0.102051	1.8363	4.54825	Probable histidine kinase 1	sp|A2YFR6|OHK1_ORYSI	Histidine kinase	Solyc04g008110.3.1	cytokinin-activated signaling pathway [GO:0009736]
NITAB052850.1	0.0205532	0.00701336	2.65302	3.68011	0.0110157	0.0101178	1.13585	1.73348	0.00225002	0.0385283	1.04943	2.30904	0.00888887	0.0225247	1.75963	4.1798	E3 ubiquitin-protein ligase PUB22	sp|Q9SVC6|PUB22_ARATH	U-box domain-containing protein	Solyc04g008100.2.1	defense response [GO:0006952]; protein autoubiquitination [GO:0051865]; protein ubiquitination [GO:0016567]; response to chitin [GO:0010200]; response to water deprivation [GO:0009414]
NITAB052884.1	0.314024	0.183763	2.82427	4.91836	0.348072	0.457043	4.59197	6.28506	0.148744	0.437542	1.66447	2.76033	0.226705	0.827487	2.04295	4.79612	Monocopper oxidase-like protein SKS2	sp|Q9FHN6|SKS2_ARATH	Monocopper oxidase-like protein SKU5	Solyc08g079090.3.1	0
NITAB052921.1	21.0492	11.3167	74.3808	50.8251	11.7918	15.3545	50.543	44.4669	24.3181	35.3036	69.2816	52.5012	35.5643	8.986	75.7109	49.8666	Probable phospholipid hydroperoxide glutathione peroxidase	sp|Q9FXS3|GPX4_TOBAC	glutathione peroxidase like encoding 1	Solyc08g080940.3.1	response to oxidative stress [GO:0006979]
NITAB052940.1	1.97427	1.18811	7.5432	13.9241	1.24187	1.41342	12.5382	16.7438	1.26331	2.18146	6.44908	8.77766	2.79208	1.12816	6.21491	15.9843	Luminal-binding protein 5	sp|Q03685|BIP5_TOBAC	Heat shock protein 70	Solyc03g082920.3.1	0
NITAB052963.1	0.483732	2.23066	0.125956	3.97402	1.28888	0.547813	2.11331	2.17631	1.6106	1.17178	0	0.853421	1.27821	1.57448	0.619523	1.94872	Peroxisomal (S)-2-hydroxy-acid oxidase GLO1	sp|B8AKX6|GLO1_ORYSI	glycolate oxidase	Solyc10g007600.3.1	modulation by virus of host morphology or physiology [GO:0019048]; oxidative photosynthetic carbon pathway [GO:0009854]; photorespiration [GO:0009853]; regulation of photosynthesis [GO:0010109]
NITAB053070.1	0.136514	0.168525	0.829746	2.68446	0.155284	0.183793	2.07164	3.44772	0.203318	0.255868	0.439332	1.43368	0.11963	0.162813	0.499598	2.23011	Peroxidase 16	sp|Q96518|PER16_ARATH	Peroxidase	Solyc08g069040.3.1	hydrogen peroxide catabolic process [GO:0042744]; response to oxidative stress [GO:0006979]
NITAB053086.1	2.89953	1.94039	3.67912	1.96854	2.36726	2.60234	2.60186	2.0388	2.4562	4.29575	3.17547	2.41643	2.61021	2.06746	3.99619	2.57164	Ubiquinol oxidase 1, mitochondrial	sp|Q41224|AOX1_TOBAC	alternative oxidase 1au	Solyc08g075540.4.1	0
NITAB053106.1	0.271371	0.210873	0.141269	0.263911	0.945886	0.803512	1.46959	1.58079	0.595831	0.564384	0.513322	0.497828	0.633144	0.836681	1.13391	1.83299	SPX domain-containing protein 3	sp|Q5PP62|SPX3_ARATH	Translation initiation factor 2	Solyc08g081900.3.1	cellular response to phosphate starvation [GO:0016036]; positive regulation of cellular response to phosphate starvation [GO:0080040]
NITAB053224.1	37.0891	6.19778	28.2785	14.5823	21.552	28.5242	28.4005	33.1074	13.5341	41.0204	32.9443	24.3778	43.6022	17.4612	27.5015	30.2515	Multiprotein-bridging factor 1b	sp|Q9LXT3|MBF1B_ARATH	Multiprotein-bridging factor, putative	Solyc01g104740.3.1	positive regulation of transcription, DNA-templated [GO:0045893]
NITAB053231.1	260.141	157.533	732.525	534.301	116.332	134.494	426.919	540.091	233.346	293.86	911.86	812.13	192.881	274.958	962.762	341.699	#N/A	#N/A	#N/A	#N/A	#N/A
NITAB053232.1	13.9772	7.9809	26.5789	20.7604	7.56159	7.66067	22.2159	23.2284	11.3399	16.2739	43.0303	45.17	7.6358	18.5941	40.0192	13.903	#N/A	#N/A	#N/A	#N/A	#N/A
NITAB053264.1	0.0576608	0.0472569	5.49881	30.5468	0.0897629	0.153199	11.5691	50.4727	0.0241	0.123167	2.8721	18.0528	0.0741558	0.35024	5.52504	28.2279	#N/A	#N/A	Pentatricopeptide repeat-containing protein, putative	Solyc03g118280.1.1	#N/A
NITAB053331.1	0.423502	0.58879	3.3899	6.52672	0.418303	0.481536	5.5553	7.02661	0.475816	0.28659	2.06441	3.34044	0.269015	0.535734	2.32992	5.24505	#N/A	#N/A	50S ribosomal protein L22, chloroplastic	Solyc08g076170.1.1	#N/A
NITAB053364.1	0.00648186	0.0185813	3.2149	7.04498	0.0155653	0.00565212	3.4247	3.45303	0.0232915	0.0149479	3.02646	3.11316	0	0	1.76897	2.64467	DUF724 domain-containing protein 6	sp|O22897|DUF6_ARATH	Agenet-like domain-containing protein	Solyc06g072197.1.1	regulation of growth [GO:0040008]
NITAB053401.1	0.297101	0.44236	6.94468	12.4952	0.420331	0.387394	9.01954	10.175	0.248114	0.264062	7.25117	6.28596	0.140983	0.583465	4.78901	8.04688	Uncharacterized GPI-anchored protein At5g19230	sp|Q8GUL8|UGPI1_ARATH	Ferredoxin-like protein	Solyc07g063733.1.1	0
NITAB053434.1	0.184494	1.2187	7.22898	4.2745	0.398326	0.0553652	1.76962	2.00035	0.318304	0.128686	19.8775	0.954006	0.213512	0.12103	0.576142	5.083	#N/A	#N/A	#N/A	#N/A	#N/A
NITAB053605.1	0.106238	0.0786707	25.1536	63.8616	0.211064	0.0473804	46.815	82.8781	0.0732842	0.130017	13.6818	42.7452	0.102938	0.0961904	18.6656	67.3114	Polyphenol oxidase F, chloroplastic	sp|Q08296|PPOF_SOLLC	polyphenol oxidase precursor	Solyc08g074630.2.1	pigment biosynthetic process [GO:0046148]
NITAB053654.1	0.0288549	0.0531632	11.7746	26.841	0.0428893	0.0135823	12.9626	16.6289	0.0636881	0.0328814	10.6111	12.1247	0.0368165	0.0453037	7.08931	11.9321	#N/A	#N/A	TPX2	Solyc04g014550.3.1	#N/A
NITAB053665.1	0.0144231	0.0300071	1.3596	9.01313	0.0212903	0.0118805	3.75797	14.8639	0.039596	0.00559896	0.574076	4.83151	0	0.0164799	1.05482	9.169	Cytochrome P450 71D7	sp|P93531|C71D7_SOLCH	Cytochrome P450	Solyc08g074260.3.1	0
NITAB053736.1	0.00525808	0.00502437	2.95083	9.42497	0.0815023	0.00276513	5.4017	4.43745	0.00451336	0.0060375	2.76014	4.27049	0.0113902	0.0239156	2.95957	3.95873	Expansin-like B1	sp|O23547|EXLB1_ARATH	Expansin-like protein	Solyc08g077910.3.1	sexual reproduction [GO:0019953]
NITAB053757.1	65.6991	11.7079	45.6219	17.6846	39.584	42.4597	27.5791	29.3209	38.0043	85.1016	61.1438	20.9937	115.418	20.5052	66.499	32.505	17.9 kDa class II heat shock protein	sp|P05477|HSP21_SOYBN	Heat-shock protein, putative	Solyc08g062340.3.1	protein complex oligomerization [GO:0051259]; protein folding [GO:0006457]; response to heat [GO:0009408]; response to hydrogen peroxide [GO:0042542]; response to reactive oxygen species [GO:0000302]; response to salt stress [GO:0009651]
NITAB053759.1	47.5421	4.61815	25.1621	8.10343	24.2731	35.1601	21.8594	18.3002	23.3313	63.6315	36.1501	17.1844	75.1095	14.9023	32.3916	20.5402	17.9 kDa class II heat shock protein	sp|P05477|HSP21_SOYBN	Heat-shock protein, putative	Solyc08g062340.3.1	protein complex oligomerization [GO:0051259]; protein folding [GO:0006457]; response to heat [GO:0009408]; response to hydrogen peroxide [GO:0042542]; response to reactive oxygen species [GO:0000302]; response to salt stress [GO:0009651]
NITAB053761.1	77.318	12.6218	42.4855	18.5907	46.5792	47.5882	30.0482	30.361	54.3132	105.75	55.4769	28.1376	142.998	18.0758	58.8991	38.0874	17.9 kDa class II heat shock protein	sp|P05477|HSP21_SOYBN	Heat-shock protein, putative	Solyc08g062340.3.1	protein complex oligomerization [GO:0051259]; protein folding [GO:0006457]; response to heat [GO:0009408]; response to hydrogen peroxide [GO:0042542]; response to reactive oxygen species [GO:0000302]; response to salt stress [GO:0009651]
NITAB053762.1	0.0197047	0.0045126	2.47851	5.22601	0.0263332	0.00733769	2.62526	3.87254	0.00244972	0.00767485	2.12651	2.63113	0.0144394	0	1.55742	3.12085	#N/A	#N/A	Myosin-H heavy chain	Solyc04g054180.3.1	#N/A
NITAB053856.1	0.0420669	0.0259626	3.18984	5.19144	0.15186	0.0391291	7.472	8.9043	0.0278514	0.00563658	1.1627	3.13721	0.0871484	0.0771193	2.0938	7.30331	Probable protein phosphatase 2C 61	sp|O82637|P2C61_ARATH	Phosphatase 2C family protein	Solyc08g065670.3.1	0
NITAB053893.1	0.617126	0.59193	197.69	183.403	1.20405	0.540003	189.444	257.637	0.385522	0.507853	164.752	116.058	0.563564	0.962485	199.327	251.029	Non-specific lipid-transfer protein 2	sp|O24038|NLTP2_SOLPN	Non-specific lipid-transfer protein	Solyc08g067500.1.1	lipid transport [GO:0006869]
NITAB053956.1	0.032834	0.0174673	3.04027	4.7074	0.0157081	0.00239727	5.78002	5.3876	0.00700374	0.0186324	2.01266	2.41556	0.022302	0.021623	1.9842	5.15455	Glucan endo-1,3-beta-glucosidase 13	sp|Q9FJU9|E1313_ARATH	Glucan endo-1,3-beta-glucosidase, putative	Solyc12g040860.2.1	carbohydrate metabolic process [GO:0005975]; cell wall organization [GO:0071555]; defense response [GO:0006952]
NITAB053995.1	33.919	45.3744	8.87451	19.901	42.3445	53.7159	12.3387	25.889	37.8332	45.9885	5.6726	21.2829	38.5026	50.967	9.18401	24.1048	Bark storage protein A	sp|Q07469|BSPA_POPDE	Bark storage protein A	Solyc08g066880.3.1	nucleoside metabolic process [GO:0009116]
NITAB054058.1	0.00995275	0.00881665	3.33838	5.7007	0.0146526	0.00798946	4.62154	5.43136	0.023134	0.026961	2.67984	2.35841	0.00635397	0.0155734	2.04903	4.80271	Probable 9-cis-epoxycarotenoid dioxygenase NCED5, chloroplastic	sp|Q9C6Z1|NCED5_ARATH	Carotenoid Cleavage Dioxygenase 8	Solyc08g066650.3.1	abscisic acid biosynthetic process [GO:0009688]; carotene catabolic process [GO:0016121]; response to water deprivation [GO:0009414]; seed dormancy process [GO:0010162]
NITAB054183.1	0	0.0169571	1.5603	7.41258	0.0054425	0.00633379	2.16431	8.13856	0.0130469	0.0104095	1.34333	6.16348	0.0086476	0.0215394	1.37693	4.22381	#N/A	#N/A	#N/A	#N/A	#N/A
NITAB054184.1	0.00906566	0.0027648	1.53594	7.81164	0.0263472	0.0226446	2.2045	7.50298	0.00611416	0	1.12564	6.14727	0.0086476	0.0143596	1.29569	4.28543	Histidine decarboxylase	sp|P54772|DCHS_SOLLC	Histidine decarboxylase	Solyc08g066250.3.1	carboxylic acid metabolic process [GO:0019752]
NITAB054185.1	0.00590443	0.0144989	3.50822	12.9072	0	0.0197259	3.67897	13.5477	0.00291486	0.0182387	2.32413	11.2229	0.00675938	0.0188259	1.81669	6.38763	#N/A	#N/A	Histidine decarboxylase	Solyc08g066245.1.1	#N/A
NITAB054194.1	0.00302319	0	4.16435	15.0035	0.00437622	0.00929619	4.06953	14.2164	0.00361648	0.0246303	1.88497	12.5253	0	0.0802229	2.38952	7.31921	Protein SIEVE ELEMENT OCCLUSION C	sp|Q9FXE2|SEOC_ARATH	Mitochondrial substrate carrier family protein	Solyc08g062860.3.1	phloem development [GO:0010088]
NITAB054211.1	0.00381906	0.0473978	0.835698	3.66098	0.00595023	0.0280467	0.919886	3.71171	0.0222455	0.0157585	0.463578	2.78244	0	0.0328821	0.678541	1.87554	Histidine decarboxylase	sp|P54772|DCHS_SOLLC	Histidine decarboxylase	Solyc08g066220.3.1	carboxylic acid metabolic process [GO:0019752]
NITAB054278.1	62.7687	10.1661	21.3433	11.3445	25.6556	40.6406	20.3535	18.2117	42.959	82.4061	31.0187	17.8468	128.344	14.082	32.7352	21.6645	#N/A	#N/A	#N/A	#N/A	#N/A
NITAB054368.1	0.00708886	0.0137757	3.15631	5.79555	0.0208741	0.00445172	7.05775	7.13369	0.00967735	0.0280762	1.89673	2.61654	0.0121531	0.0145539	2.59143	6.08838	Probable polygalacturonase At3g15720	sp|Q9LW07|PGLR3_ARATH	polygalacturonase AF118567	Solyc08g060970.3.1	carbohydrate metabolic process [GO:0005975]; cell wall organization [GO:0071555]
NITAB054391.1	0.609735	0.228184	13.7259	20.5237	0.273798	0.734006	15.9332	17.5448	0.335912	1.22584	12.0281	11.8613	0.646425	0.223298	8.58426	13.8073	Caffeoyl-CoA O-methyltransferase 2	sp|O24149|CAMT2_TOBAC	caffeoyl-CoA O-methyltransferase	Solyc02g093270.3.1	lignin biosynthetic process [GO:0009809]
NITAB054447.1	0.0116008	0.0115071	2.89625	5.47823	0.0144299	0.0175241	7.23183	6.04871	0.0391602	0.0199574	2.19827	2.84435	0.0121143	0.00955085	2.50483	4.66948	Probable L-gulonolactone oxidase 6	sp|O81032|GGLO6_ARATH	L-gulonolactone oxidase	Solyc09g005180.3.1	L-ascorbic acid biosynthetic process [GO:0019853]
NITAB054639.1	5.18932	4.22411	0.457453	1.09027	8.4822	6.92458	1.12634	3.23614	2.87719	5.15825	0.260303	0.888877	2.8136	8.7903	0.362535	1.65614	#N/A	#N/A	mediator of RNA polymerase II transcription subunit	Solyc10g079810.1.1	#N/A
NITAB054693.1	19.0842	6.02682	48.4557	27.7602	9.44252	10.256	45.2742	39.6653	16.7836	24.2245	65.898	32.9928	49.9762	5.88488	82.3638	50.5435	Heat shock cognate 70 kDa protein	sp|P09189|HSP7C_PETHY	ethylene-responsive heat shock protein cognate 70	Solyc04g011440.4.1	0
NITAB054890.1	1554.77	1023.67	3747.71	2401.6	836.179	849.602	2240.8	2808.03	1250.44	1703.81	6674.88	3828.8	1119.3	1456.51	4899.49	1301.46	Phenylalanine ammonia-lyase	sp|P14166|PAL1_IPOBA	Class II aaRS and biotin synthetases superfamily protein	Solyc06g024245.1.1	cinnamic acid biosynthetic process [GO:0009800]; L-phenylalanine catabolic process [GO:0006559]
NITAB054944.1	2.25291	1.16407	2.72842	2.51679	3.1684	2.27715	3.6274	1.89824	1.99272	2.92918	2.69705	2.59113	3.29359	2.29182	4.27296	3.77571	#N/A	#N/A	#N/A	#N/A	#N/A
NITAB054978.1	0.107974	0.100228	5.14693	15.4369	0.171777	0.0845549	7.67878	9.71587	0.0501456	0.0639844	4.52452	7.38118	0.101581	0.0870478	3.43436	5.70719	Disease resistance response protein 206	sp|P13240|DR206_PEA	Dirigent protein	Solyc08g081790.2.1	defense response [GO:0006952]; response to biotic stimulus [GO:0009607]
NITAB054991.1	2.72959	2.39209	5.61577	9.65533	2.87261	3.67965	3.55124	6.03069	3.08235	2.06746	3.6067	7.8754	2.61088	3.2042	4.02691	10.6754	#N/A	#N/A	Avr9/Cf-9 rapidly elicited protein	Solyc08g082090.1.1	#N/A
NITAB055117.1	0.00601747	0.0276905	0.656533	1.61227	0.0118291	0.0190839	1.22662	2.95004	0.00648961	0	0.196535	0.706927	0.00360442	0.0222172	0.386416	2.73884	Endoglucanase 1	sp|P05522|GUN1_PERAE	endo-1,4-beta-glucanase	Solyc08g083210.3.1	cellulose catabolic process [GO:0030245]; fruit ripening [GO:0009835]
NITAB055164.1	0.497982	0.0831071	2.23782	0.657386	0.49533	0.279006	1.01565	0.543267	1.40927	1.25662	1.9807	1.67704	2.99144	0.0569378	3.30872	1.97796	#N/A	#N/A	Low-temperature-induced 65 kDa-like protein	Solyc03g025810.3.1	#N/A
NITAB055175.1	0.00826339	0.0205746	4.48684	7.98243	0.0448226	0.0233884	4.7118	5.72312	0.007757	0.0334104	3.79988	4.27017	0.0285198	0.0229748	2.50733	4.63997	#N/A	#N/A	LETHM1	Solyc08g081500.2.1	#N/A
NITAB055216.1	0.00505022	0.0129911	2.37311	5.06787	0.0392741	0.00658444	3.65322	4.41728	0.00480827	0	1.97682	2.57407	0.00178111	0.0296174	1.35775	3.61563	NAC domain-containing protein 12	sp|Q9LPI7|NAC12_ARATH	NAC domain-containing protein, putative	Solyc08g008660.3.1	fruit dehiscence [GO:0010047]; plant-type secondary cell wall biogenesis [GO:0009834]; positive regulation of transcription, DNA-templated [GO:0045893]
NITAB055255.1	2.74258	3.10418	2.16907	3.38198	3.44418	2.72477	4.36114	5.25778	1.98358	1.12851	1.08317	2.94238	2.09875	3.61986	1.57234	5.02727	Cytochrome P450 CYP749A22	sp|H2DH17|C7A22_PANGI	SlCytochrome P450	Solyc05g011940.3.1	0
NITAB055256.1	0.177108	0.129514	2.99564	1.83691	0.148881	0.041526	4.34042	5.38574	0.095023	0.02754	0.584229	1.95753	0.0839184	0.104473	0.779977	4.84549	Cytochrome P450 CYP749A22	sp|H2DH17|C7A22_PANGI	Cytochrome P450	Solyc05g011970.3.1	0
NITAB055311.1	0.588371	0.63253	1.02552	2.69268	0.828588	0.573322	2.09445	2.69454	0.535878	0.205707	0.571232	0.990489	0.229643	0.0545847	1.23425	5.24685	Protein NEGATIVE REGULATOR OF RESISTANCE	sp|Q5ZEF1|NRR_ORYSJ	zinc knuckle	Solyc04g007140.1.1	defense response to bacterium [GO:0042742]; regulation of systemic acquired resistance [GO:0010112]
NITAB055319.1	8.76348	2.25376	9.80473	6.44706	5.30582	7.31081	8.00546	8.58986	6.60745	7.54907	8.23225	10.7157	7.90038	2.57399	8.316	6.3026	#N/A	#N/A	#N/A	#N/A	#N/A
NITAB055432.1	5.95202	5.52484	6.49527	6.87332	4.01702	6.99136	3.09788	5.40005	9.43195	7.4503	4.88343	4.99017	6.6007	2.94041	7.12455	5.23046	#N/A	#N/A	#N/A	#N/A	#N/A
NITAB055534.1	1.77055	2.84542	8.24468	19.8186	3.14827	3.17439	25.5537	22.2588	1.62249	1.64893	4.90902	9.46953	1.1918	2.93259	4.98247	19.0266	Expansin-A10	sp|Q9LDR9|EXP10_ARATH	expansin12	Solyc05g007830.3.1	plant-type cell wall organization [GO:0009664]
NITAB055646.1	0.0936744	0.0936289	2.59661	6.24307	0.144615	0.0418318	4.85426	5.32169	0.0551842	0.0682656	1.60123	3.23824	0.066395	0.137278	1.6349	6.47241	#N/A	#N/A	Adenine nucleotide alpha hydrolases-like superfamily protein, putative	Solyc05g012000.3.1	#N/A
NITAB055675.1	1.00533	0.957686	2.2463	2.00675	0.692961	0.760086	1.44403	3.0093	0.588648	0.555132	1.48355	2.98509	1.04425	0.942488	2.81596	4.33436	#N/A	#N/A	#N/A	#N/A	#N/A
NITAB055701.1	6.31417	4.18341	7.68578	6.05371	3.56473	7.17933	4.7564	4.8624	9.20709	9.96768	6.96306	6.00095	9.88979	1.23865	8.21233	6.08612	Putative Delta(7)-sterol-C5(6)-desaturase 2	sp|Q9M883|SC5D2_ARATH	sphingoid base hydroxylase 2	Solyc05g007460.3.1	sterol biosynthetic process [GO:0016126]
NITAB055710.1	0.250677	0.264696	1.57736	2.63192	0.458735	0.427233	2.73634	4.50776	0.0856971	0.169296	0.6917	1.82964	0.146775	0.620754	0.976256	3.13438	Homeobox-leucine zipper protein ATHB-5	sp|P46667|ATHB5_ARATH	jasmonic acid 1	Solyc05g007180.3.1	abscisic acid-activated signaling pathway [GO:0009738]; positive regulation of transcription, DNA-templated [GO:0045893]; response to abscisic acid [GO:0009737]
NITAB055782.1	1.52162	1.08807	4.94914	2.47079	1.71456	2.37569	5.38058	4.43794	0.328765	0.654209	2.3101	1.62196	0.490918	7.05985	3.02508	6.67375	Thioredoxin H7	sp|Q9XIF4|TRXH7_ARATH	Thioredoxin family protein	Solyc05g006860.3.1	cell redox homeostasis [GO:0045454]; glycerol ether metabolic process [GO:0006662]
NITAB055785.1	4.66234	3.961	11.679	11.7597	7.20635	8.74295	17.5324	21.9811	1.52873	2.65437	4.16729	6.97477	1.5531	14.7088	8.77562	23.0004	Thioredoxin H7	sp|Q9XIF4|TRXH7_ARATH	Thioredoxin family protein	Solyc05g006830.3.1	cell redox homeostasis [GO:0045454]; glycerol ether metabolic process [GO:0006662]
NITAB055874.1	0.236852	0.432452	5.69411	15.5943	0.532481	0.462722	9.68871	30.494	0.197733	0.522034	2.75592	10.7826	0.238953	0.689631	3.9838	22.4705	Probable aldehyde oxidase 2	sp|Q852M1|ALDO2_ORYSJ	mediator of RNA polymerase II transcription subunit	Solyc10g079810.1.1	abscisic acid biosynthetic process [GO:0009688]; auxin biosynthetic process [GO:0009851]
NITAB055914.1	0.255678	0.0905255	5.59108	3.91161	0.0678274	0.106853	3.4015	5.31343	0.510501	0.819438	5.42801	6.48717	0.968167	0	5.87592	5.39212	Heat shock 70 kDa protein	sp|P25840|HSP70_CHLRE	Coiled-coil domain-containing protein 18, putative isoform 2	Solyc11g005930.2.1	0
NITAB055918.1	0.10998	0.0785392	1.28042	4.54578	0.149719	0.0972917	2.66924	6.99378	0.0925291	0.0976756	0.801616	2.77615	0.0684246	0.0882457	1.39232	5.16366	WAT1-related protein At5g40240	sp|Q9FL08|WTR42_ARATH	WAT1-related protein	Solyc05g005830.3.1	0
NITAB055930.1	0.752001	0.648588	3.72255	2.89348	0.788978	0.966321	3.36132	2.3729	1.54982	1.22876	3.97389	2.5872	1.60203	0.30096	4.30955	2.18741	Probable alpha,alpha-trehalose-phosphate synthase [UDP-forming] 9	sp|Q9LRA7|TPS9_ARATH	Trehalose-6-phosphate synthase, putative	Solyc05g005750.3.1	dephosphorylation [GO:0016311]; trehalose biosynthetic process [GO:0005992]; trehalose metabolism in response to stress [GO:0070413]
NITAB055952.1	3.9855	2.74519	31.4033	34.2774	1.04568	1.8845	21.5921	28.1395	1.17126	3.09416	18.8906	18.1673	7.15365	8.63361	37.436	73.055	Spermidine synthase	sp|O48660|SPDE_NICSY	spermidine synthase	Solyc05g005710.3.1	spermidine biosynthetic process [GO:0008295]
NITAB055994.1	0.104033	0.0582282	2.09227	3.19243	0.160615	0.224313	4.17006	5.64961	0.0572012	0.0929082	0.654045	2.24346	0.071042	0.284094	0.790118	6.34366	Polygalacturonase	sp|P43212|PGLR2_CRYJA	Pectin lyase-like superfamily protein	Solyc05g005170.3.1	carbohydrate metabolic process [GO:0005975]; cell wall organization [GO:0071555]; fruit ripening [GO:0009835]
NITAB056090.1	0	0.00781473	2.47539	5.82277	0	0.0117646	5.77999	8.96929	0.00549874	0.0285552	1.11744	3.10453	0	0	2.07285	7.12088	Glutathione S-transferase U10	sp|Q9CA57|GSTUA_ARATH	Glutathione s-transferase, putative	Solyc03g116120.2.1	glutathione metabolic process [GO:0006749]; toxin catabolic process [GO:0009407]
NITAB056127.1	0.315734	0.185299	50.8074	81.6741	0.756787	0.388787	49.2199	63.0448	0.307301	0.247359	45.0077	40.2166	0.149588	0.639701	32.584	56.7204	#N/A	#N/A	#N/A	#N/A	#N/A
NITAB056129.1	0.263954	0.323001	2.17277	2.54231	0.304518	0.21542	4.48294	2.36546	0.329613	0.254784	1.7898	2.41051	0.293966	0.354727	1.47209	2.57554	Probable mannose-1-phosphate guanylyltransferase 2	sp|Q9M2S0|GMPP2_ARATH	Mannose-1-phosphate guanyltransferase, putative	Solyc03g113790.3.1	GDP-mannose biosynthetic process [GO:0009298]
NITAB056131.1	0.315633	0.134106	1.77002	1.34376	0.304189	0.225466	1.06919	1.13591	0.429822	0.385813	2.07785	1.32997	0.560903	0.0695965	3.53216	2.22892	ACT domain-containing protein ACR11	sp|Q9FZ47|ACR11_ARATH	#N/A	#N/A	response to cold [GO:0009409]; response to cytokinin [GO:0009735]; response to light stimulus [GO:0009416]; response to sucrose [GO:0009744]
NITAB056148.1	1.49381	0.622111	27.0875	21.0837	0.808897	0.675044	14.9386	18.911	2.86754	1.92289	34.42	21.6886	2.4612	0.0608695	35.3608	17.3356	#N/A	#N/A	#N/A	#N/A	#N/A
NITAB056199.1	0.0490837	0.0520256	1.50797	2.22332	0.0681246	0.0762335	2.17365	3.96934	0.0400401	0.0369209	0.707724	1.39205	0.051629	0.166087	0.861226	2.77331	Flavonol synthase/flavanone 3-hydroxylase	sp|O04395|FLS_MATIN	2-oxoglutarate and Fe	Solyc06g069900.3.1	flavonoid biosynthetic process [GO:0009813]
NITAB056202.1	0.236227	0.388885	0.219685	1.18302	0.284014	0.364896	0.45172	2.43438	0.186508	0.337979	0.258472	1.62727	0.0752006	0.587501	0.3514	1.18923	Probable 2-oxoglutarate-dependent dioxygenase At3g111800	sp|Q9SRM3|DIOX6_ARATH	2-oxoglutarate and Fe	Solyc03g116290.2.1	flavonoid biosynthetic process [GO:0009813]; regulation of jasmonic acid mediated signaling pathway [GO:2000022]
NITAB056228.1	1.09832	2.22825	0.598521	3.14678	1.40656	1.08057	2.86632	3.65026	2.20992	1.23087	0.816715	0.676817	1.83956	1.08817	1.11453	2.71576	#N/A	#N/A	#N/A	#N/A	#N/A
NITAB056273.1	21.614	124.883	240.772	250.057	21.2069	7.32672	215.098	112.523	18.6181	4.5105	633.655	88.4335	12.2302	29.6612	64.3346	282.527	#N/A	#N/A	Phosphatidylinositol-4-phosphate 5-kinase family protein	Solyc04g017595.1.1	#N/A
NITAB056274.1	253.768	2299.07	5288.51	3193.16	950.139	202.454	1353.89	1198.95	364.355	293.545	5732.28	1096.49	673.098	243.973	1214.93	4272.97	#N/A	#N/A	#N/A	#N/A	#N/A
NITAB056275.1	196.464	1296.17	3480.02	2376.13	185.162	106.297	650.78	649.295	181.677	259.688	3708.1	727.9	240.189	181.276	589.452	3119.32	#N/A	#N/A	#N/A	#N/A	#N/A
NITAB056291.1	0.083923	0.052397	9.7768	18.8594	0.246201	0.114704	12.2005	13.7117	0.0981337	0.0249761	8.99093	9.28921	0.0749578	0.145455	6.69409	11.2623	Protein trichome birefringence-like 32	sp|Q9SRL3|TBL32_ARATH	trichome birefringence-like protein	Solyc06g051350.3.1	plant-type secondary cell wall biogenesis [GO:0009834]; xylan acetylation [GO:1990937]
NITAB056294.1	0.327179	0.200163	36.9234	30.0082	0.206277	0.114735	20.3704	17.3484	0.573528	0.288452	42.5999	31.5741	0.541822	0	45.0374	22.8285	#N/A	#N/A	#N/A	#N/A	#N/A
NITAB056299.1	39.0575	35.9669	115.941	94.8162	44.702	46.1281	146.51	121.005	46.7997	39.0821	83.5977	90.9544	41.591	35.3718	121.178	141.61	#N/A	#N/A	#N/A	#N/A	#N/A
NITAB056343.1	2.85481	2.0518	3.28481	7.09498	3.93796	5.03273	7.52783	9.60541	1.10658	3.49835	1.60869	3.92275	1.46436	7.5195	1.99563	8.08377	Polygalacturonase non-catalytic subunit AroGP2	sp|P93217|GP2_SOLLC	polygalacturonase isoenzyme 1 beta subunit	Solyc05g005560.4.1	cell wall organization [GO:0071555]
NITAB056399.1	0.21266	0.221573	7.61538	13.0338	0.37633	0.335167	13.7735	16.3958	0.230949	0.24568	5.16134	7.43793	0.202519	0.438532	5.56423	12.2754	Tubulin beta-1 chain	sp|P37392|TBB1_LUPAL	Tubulin beta chain	Solyc10g085020.2.1	microtubule-based process [GO:0007017]
NITAB056529.1	0.129477	0.112776	10.8667	35.1117	0.165662	0.0878069	20.7638	49.3312	0.0720589	0.0930028	6.13914	25.9784	0.102893	0.236286	8.28468	34.994	Primary amine oxidase	sp|Q43077|AMO_PEA	Amine oxidase	Solyc08g014330.3.1	amine metabolic process [GO:0009308]; cellular response to azide [GO:0097185]; oxidation-reduction process [GO:0055114]
NITAB056530.1	0.0593531	0.130454	13.4541	38.1098	0.203231	0.065537	24.5821	55.053	0.0454875	0.0792533	7.11555	33.0503	0.10701	0.243188	8.65762	41.9562	#N/A	#N/A	Amine oxidase	Solyc08g014330.3.1	#N/A
NITAB056595.1	0.0670932	0.0941872	2.81207	21.2073	0.178819	0.0633661	14.1241	18.2652	0.0960911	0.131551	4.18555	4.38409	0.1096	0.0791612	7.60021	9.77615	#N/A	#N/A	#N/A	#N/A	#N/A
NITAB056629.1	0.370925	0.356562	4.8335	3.18085	0.718219	0.327712	3.74044	6.15959	0.944194	0.480636	2.39392	4.11528	0.770029	0.266654	3.44333	6.728	#N/A	#N/A	transmembrane protein, putative	Solyc10g074950.2.1	#N/A
NITAB056630.1	0.00271371	0.0304741	2.65714	5.34998	0.0112748	0.00946531	6.69124	7.45693	0.0103157	0.0166573	1.01676	2.64956	0	0.0042984	1.50922	4.18836	Cationic peroxidase 1	sp|P22195|PER1_ARAHY	Peroxidase	Solyc10g076210.2.1	hydrogen peroxide catabolic process [GO:0042744]; response to oxidative stress [GO:0006979]
NITAB056632.1	0.0269395	0.0454476	2.30422	3.42628	0.0349293	0.0215713	4.96071	5.74815	0.0201503	0.00776827	1.1963	2.30401	0.0276534	0.0991245	1.72683	4.03924	Transcription repressor OFP2	sp|O04351|OFP2_ARATH	ovate family protein 20	Solyc10g076180.1.1	negative regulation of transcription, DNA-templated [GO:0045892]
NITAB056763.1	5.03404	2.77195	4.09048	3.11628	4.33746	3.21907	2.41523	1.95073	4.46254	6.99472	3.2433	2.02093	5.6742	3.29634	3.84631	2.44506	Probable E3 ubiquitin-protein ligase XERICO	sp|Q9SI09|XERIC_ARATH	RING/U-box superfamily protein, putative	Solyc05g018760.2.1	abscisic acid biosynthetic process [GO:0009688]; abscisic acid metabolic process [GO:0009687]; protein ubiquitination [GO:0016567]; response to chitin [GO:0010200]; response to gibberellin [GO:0009739]; response to osmotic stress [GO:0006970]; response to salt stress [GO:0009651]
NITAB056860.1	22.5298	13.622	14.2347	13.5481	13.2248	11.4067	11.963	17.3245	13.2499	10.9437	11.4786	19.8293	13.0897	15.5934	14.6923	12.1397	#N/A	#N/A	#N/A	#N/A	#N/A
NITAB056873.1	2.59441	2.68327	40.83	98.3483	3.22976	4.02265	65.1976	113.64	2.07861	3.19057	30.3898	49.3768	2.46421	5.79426	24.7663	94.95	5-methyltetrahydropteroyltriglutamate--homocysteine methyltransferase	sp|Q42699|METE_CATRO	ethylene-responsive methionine synthase	Solyc10g081510.2.1	methionine biosynthetic process [GO:0009086]
NITAB056898.1	1.62555	1.93015	2.80207	5.88136	2.10939	2.37527	4.4761	7.79135	1.0287	1.20368	1.40819	4.25939	0.8316	3.52894	2.35352	6.87104	Receptor-like kinase TMK3	sp|Q9SIT1|TMK3_ARATH	Receptor-kinase-like protein	Solyc10g081910.2.1	pollen development [GO:0009555]; protein phosphorylation [GO:0006468]
NITAB056905.1	1.22979	0.384021	3.64432	5.3993	0.238448	0.796973	2.4377	3.41303	2.24878	1.98669	2.60627	4.89336	1.97076	0.0174687	3.28395	6.21901	NDR1/HIN1-like protein 10	sp|Q9SJ52|NHL10_ARATH	Late embryogenesis abundant	Solyc10g081980.2.1	defense response to virus [GO:0051607]; leaf senescence [GO:0010150]; response to other organism [GO:0051707]
NITAB056939.1	0.0448185	0.0534986	1.40161	0.888853	0.100964	0.0899659	1.93181	3.37592	0.0751889	0.119913	0.310369	0.757691	0.0768042	0.0338531	0.692246	2.27027	WAT1-related protein At5g07050	sp|Q9FL41|WTR38_ARATH	WAT1-related protein	Solyc10g078270.2.1	0
NITAB056947.1	1.98491	1.68727	8.11444	10.3775	2.12788	2.2739	10.8973	8.19183	1.33576	1.55331	5.88198	5.40453	1.23348	2.09004	4.62067	6.2136	Cyclin-D3-2	sp|Q9FGQ7|CCD32_ARATH	D-type cyclin-2	Solyc01g107730.3.1	cell division [GO:0051301]; guard mother cell differentiation [GO:0010444]; mitotic cell cycle [GO:0000278]; positive regulation of cell cycle [GO:0045787]; positive regulation of cell proliferation [GO:0008284]; protein phosphorylation [GO:0006468]; regulation of cyclin-dependent protein serine/threonine kinase activity [GO:0000079]; regulation of mitotic nuclear division [GO:0007088]; seed deve…
NITAB056950.1	0.457097	0.481362	1.77514	3.28898	0.441158	0.442324	3.79758	4.6394	0.385628	0.303087	0.681265	2.37549	0.309552	0.543767	1.35923	4.1452	Leucine-rich repeat extensin-like protein 4	sp|Q9LHF1|LRX4_ARATH	Leucine-rich repeat receptor-like protein kinase family	Solyc10g050110.1.1	cell wall organization [GO:0071555]
NITAB056966.1	0	0.0107912	2.13744	1.10715	0.0392394	0.00950217	2.69399	3.13307	0.00553923	0.0206644	0.916994	7.9913	0	0	0.678635	3.13192	Fruit-specific protein	sp|P14903|FSPM_SOLLC	Metallocarboxypeptidase inhibitor	Solyc05g008550.3.1	0
NITAB057066.1	0.554831	0.309153	8.14986	16.6268	0.564727	0.859663	15.8465	11.0217	0.282114	0.233093	5.70194	9.8756	0.255474	0.62902	6.47353	12.6067	Endochitinase B	sp|P24091|CHI2_TOBAC	chitinase Z15140	Solyc10g055810.2.1	cell wall macromolecule catabolic process [GO:0016998]; chitin catabolic process [GO:0006032]; plant-type hypersensitive response [GO:0009626]; polysaccharide catabolic process [GO:0000272]; response to biotic stimulus [GO:0009607]
NITAB057196.1	0.574478	0.703612	25.7363	51.3763	0.82525	0.767768	33.9852	41.1696	0.475469	0.500039	23.3447	23.7796	0.498604	0.856969	14.4861	33.0867	S-adenosylmethionine synthase 3	sp|P43282|METK3_SOLLC	S-adenosylmethionine synthase	Solyc10g083970.1.1	one-carbon metabolic process [GO:0006730]; S-adenosylmethionine biosynthetic process [GO:0006556]
NITAB057212.1	0.00538804	0.018865	8.676	16.9358	0.0373105	0.047547	17.3338	14.0643	0.137902	0.0209382	8.2052	16.6986	0	0.0171794	7.23396	12.8359	Trypsin inhibitor 1	sp|Q02214|ITR1_NICSY	Trypsin inhibitor 1	Solyc10g086090.2.1	response to wounding [GO:0009611]
NITAB057217.1	0.0335716	0.0503489	14.1186	21.7692	0.0922558	0.0881358	19.3948	14.9249	0.270481	0.0145783	12.1726	31.8224	0.0873598	0	10.8003	15.4237	Trypsin inhibitor 1	sp|Q02214|ITR1_NICSY	Trypsin inhibitor 1	Solyc10g086090.2.1	response to wounding [GO:0009611]
NITAB057241.1	0.199638	0.256467	20.5074	38.2769	0.410858	0.30056	43.7956	55.8927	0.293126	0.273587	10.6937	20.6931	0.181331	0.444011	13.441	45.1465	Non-specific lipid-transfer protein 2	sp|P82353|NLTP2_PRUAR	Lipid transfer protein	Solyc05g008895.1.1	lipid transport [GO:0006869]
NITAB057387.1	36.5395	70.5555	747.415	421.15	32.3915	12.769	244.568	186.512	32.511	37.346	1014.52	180.859	22.8832	49.6227	213.115	582.525	Monellin chain A	sp|P02881|MONA_DIOCU	#N/A	#N/A	0
NITAB057405.1	0.0112721	0.0180681	0.473026	0.609222	0.0272438	0	0.563066	0.492496	0.310166	0.200892	1.28818	2.86183	0.0144292	0.0119801	0.393507	0.741168	Cysteine-rich receptor-like protein kinase 41	sp|O23081|CRK41_ARATH	#N/A	#N/A	protein phosphorylation [GO:0006468]
NITAB057415.1	0.319623	0.203959	6.52908	11.6406	0.454757	0.54988	6.81114	7.92405	0.0884784	0.168514	6.47977	5.7148	0.20056	0.768399	4.12357	6.98233	Glucomannan 4-beta-mannosyltransferase 2	sp|Q9FNI7|CSLA2_ARATH	Cellulose synthase-like protein	Solyc09g009010.3.1	cell wall organization [GO:0071555]; mucilage biosynthetic process [GO:0010192]; mucilage metabolic process involved in seed coat development [GO:0048359]
NITAB057422.1	0.0495218	0.0340721	0.211428	2.85366	0.0705061	0.0917821	0.895055	3.01502	0.0365036	0.0436946	0.0573647	1.26191	0.0382937	0.0788596	0.223096	2.22815	Sulfite exporter TauE/SafE family protein 6	sp|O49567|TAUE6_ARATH	Sulfite exporter TauE/SafE family protein	Solyc09g008780.3.1	protein ubiquitination [GO:0016567]
NITAB057433.1	2.13061	1.00103	5.13182	4.067	2.04861	2.69818	7.50794	9.47474	4.79304	2.52274	2.62958	8.82363	3.78519	0.380137	2.28167	9.30098	Aquaporin TIP1-1	sp|O64964|TIP11_MAIZE	tonoplast intrinsic protein 1.3	Solyc10g083880.2.1	leaf development [GO:0048366]; unidimensional cell growth [GO:0009826]; vacuole organization [GO:0007033]; water transport [GO:0006833]
NITAB057454.1	0	0	2.75888	8.01855	0.00535864	0.0111619	3.806	6.04227	0.00253048	0.0119471	1.92673	5.2777	0.0281808	0	1.66576	4.36631	#N/A	#N/A	O-acyltransferase	Solyc05g006190.1.1	#N/A
NITAB057607.1	26.6036	43.755	61.8112	91.7002	52.1382	46.1584	225.598	111.523	48.8225	34.0517	65.6933	79.1017	40.5807	35.6462	52.8161	126.345	UDP-glycosyltransferase 71D1	sp|O82383|U71D1_ARATH	Protein RETICULATA-RELATED 4, chloroplastic	Solyc01g087750.3.1	0
NITAB057668.1	30.3612	599.661	1162.07	762.512	67.5953	20.6591	257.905	227.749	44.0072	35.5917	2218.59	162.225	75.6163	35.4817	175.972	831.393	#N/A	#N/A	#N/A	#N/A	#N/A
NITAB057682.1	0.281852	0.361711	76.6614	248.081	0.506817	0.203758	148.261	355.44	0.0976251	0.211427	33.416	179.471	0.259701	0.57864	46.9757	201.735	Fruit-specific protein	sp|P14903|FSPM_SOLLC	Metallocarboxypeptidase inhibitor	Solyc03g031490.3.1	0
NITAB057683.1	0	0	0.422743	1.68522	0.0557676	0.03933	1.54489	3.49238	0.042698	0.0085127	0.349208	2.77704	0	0	0.133885	2.476	#N/A	#N/A	#N/A	#N/A	#N/A
NITAB057712.1	0.0684385	0.0974656	4.05925	3.55629	0.0559492	0.124906	4.06315	5.04945	0.15502	0.138586	4.32718	7.86201	0.0828867	0.0729863	3.34313	7.08727	7-deoxyloganetin glucosyltransferase	sp|F8WKW1|UGT2_GARJA	Glycosyltransferase	Solyc12g057080.2.1	0
NITAB057748.1	2.35971	2.91319	5.27149	7.26282	3.39236	4.36499	7.84193	6.99501	1.98251	2.13834	2.02331	2.30223	3.69392	4.15275	3.16948	8.09496	WAT1-related protein At5g07050	sp|Q9FL41|WTR38_ARATH	WAT1-related protein	Solyc10g080980.2.1	0
NITAB057757.1	1.12372	1.5931	3.4058	4.87946	1.56273	1.82033	4.88062	4.76811	1.0339	1.10288	1.08659	1.30211	2.04785	2.30077	1.7374	4.81211	WAT1-related protein At5g07050	sp|Q9FL41|WTR38_ARATH	WAT1-related protein	Solyc10g078270.2.1	0
NITAB057793.1	0.0120916	0.0265467	2.80472	9.02244	0.0214321	0.0123803	6.35129	11.4353	0.0125609	0.0112536	1.63493	5.56937	0.0106899	0.0306217	2.12812	9.21567	Indole-3-acetic acid-amido synthetase GH3.5	sp|O81829|GH35_ARATH	IAA-amido synthetase 3-9	Solyc07g063850.3.1	auxin homeostasis [GO:0010252]; camalexin biosynthetic process [GO:0010120]; positive regulation of camalexin biosynthetic process [GO:1901183]; response to auxin [GO:0009733]
NITAB057838.1	16.5309	25.2427	170.971	146.48	10.4581	8.8681	185.561	86.6288	15.3491	12.0946	118.709	149.75	14.0467	17.2901	42.9395	113.022	#N/A	#N/A	Leucine-rich repeat receptor-like protein kinase	Solyc03g006330.3.1	#N/A
NITAB057863.1	5.13135	4.38166	8.08009	6.97234	5.79383	4.56576	6.75461	5.44136	6.12425	5.70684	6.96487	6.42629	6.66063	4.65113	9.28847	7.64463	#N/A	#N/A	Thioredoxin, putative	Solyc10g080730.2.1	#N/A
NITAB058044.1	0.305781	0.709017	2.25984	4.87767	0.182021	0.510075	5.54784	8.93275	0.246162	0.333825	1.02708	2.31117	0.268846	0.526182	1.50475	7.49202	#N/A	#N/A	proline dehydrogenase	Solyc02g089620.3.1	#N/A
NITAB058086.1	0.348269	0.484813	24.6737	20.3561	0.445664	0.382449	38.4027	41.9869	0.402152	0.241483	16.3461	25.4717	0.281566	0.271432	24.4686	33.2156	#N/A	#N/A	#N/A	#N/A	#N/A
NITAB058119.1	4.43017	4.26021	18.3095	26.6261	5.23316	6.06938	38.9961	37.5322	4.28169	4.53325	16.0331	18.0403	3.99591	4.2983	14.5037	26.0061	#N/A	#N/A	Ran binding protein-1	Solyc08g062660.3.1	#N/A
NITAB058124.1	1.03541	1.73943	2.41921	3.5643	1.61359	1.27086	6.285	4.28814	0.941824	0.720186	1.58922	1.83934	0.899285	0.907546	1.2236	2.97943	#N/A	#N/A	#N/A	#N/A	#N/A
NITAB058193.1	0.0648674	0.0423787	5.9391	10.3141	0.121577	0.0733289	21.9583	19.8065	0.0298449	0.0225323	3.83818	4.56085	0.0495306	0.080242	3.66569	10.4508	Expansin-A3	sp|O80932|EXPA3_ARATH	expansin9	Solyc06g005560.3.1	plant-type cell wall organization [GO:0009664]; response to gibberellin [GO:0009739]; response to red light [GO:0010114]; syncytium formation [GO:0006949]
NITAB058204.1	2.15811	2.61594	1.98524	3.73852	4.08383	4.92195	5.19644	5.85112	1.72145	1.95875	1.17844	1.85867	1.81875	1.99627	1.20928	3.16242	Retrovirus-related Pol polyprotein from transposon TNT 1-94	sp|P10978|POLX_TOBAC	#N/A	#N/A	DNA integration [GO:0015074]
NITAB058208.1	3.2748	5.31408	7.54004	14.4573	4.96821	5.71884	19.2189	20.7887	3.07791	2.0575	4.87808	8.11401	2.5719	4.90899	5.51548	16.5526	#N/A	#N/A	#N/A	#N/A	#N/A
NITAB058210.1	4.58582	6.15063	10.5937	19.9215	7.44994	8.87184	28.8319	29.9414	4.3642	3.9487	7.76153	9.28624	4.29494	6.6253	8.54586	23.6558	#N/A	#N/A	#N/A	#N/A	#N/A
NITAB058244.1	0.702098	1.61509	0	1.88107	2.13696	1.02736	1.32228	3.11036	1.52544	0.916305	0.047116	0	2.38421	1.78826	0.118503	1.63889	#N/A	#N/A	#N/A	#N/A	#N/A
NITAB058249.1	4.55745	5.39467	4.35608	7.49703	9.28855	10.4308	10.5694	12.3053	3.81434	3.8097	2.55665	3.88895	3.68106	3.96578	2.52003	6.27464	Outer envelope pore protein 16, chloroplastic	sp|Q41050|OEP16_PEA	#N/A	#N/A	ion transport [GO:0006811]; protein import into chloroplast stroma [GO:0045037]
NITAB058260.1	0.0896542	0.151677	1.08977	1.54193	0.234753	0.25703	2.60288	3.48492	0.108412	0.217804	0.789796	1.24444	0.0941308	0.162958	0.736037	1.98769	Probable histone H2B.1	sp|Q1S9I9|H2B1_MEDTR	Histone H2B	Solyc06g005390.1.1	0
NITAB058302.1	2.21199	2.8764	8.77568	13.6131	2.97299	3.88006	22.7765	25.875	2.36053	1.89439	4.97081	8.21143	2.26555	2.55533	5.57432	15.7033	Histone H2A	sp|Q9M531|H2A_EUPES	Histone H2A	Solyc11g073250.2.1	0
NITAB058314.1	0.183673	0.20907	2.08042	3.22599	0.465513	0.405653	4.78145	5.83274	0.143952	0.142458	1.75378	2.10738	0.152755	0.348436	1.61758	2.66287	#N/A	#N/A	Hydroxyproline-rich glycoprotein	Solyc06g016790.2.1	#N/A
NITAB058321.1	19.8941	29.8475	46.6509	75.2695	21.9236	35.091	82.1848	117.265	22.7598	19.4706	29.447	53.5855	19.4409	33.4135	36.4399	83.8875	Aquaporin PIP2-4	sp|Q9ATM6|PIP24_MAIZE	plasma membrane intrinsic protein 2.6	Solyc11g069430.2.1	response to water deprivation [GO:0009414]
NITAB058383.1	0.393984	0.24006	21.467	33.8016	0.393673	0.285686	25.9771	30.6154	0.233941	0.276639	16.7669	16.6295	0.337979	0.36575	11.528	26.3831	Glycine cleavage system H protein 2, mitochondrial	sp|O82179|GCSH2_ARATH	Glycine cleavage system H family protein	Solyc02g068740.3.1	glycine decarboxylation via glycine cleavage system [GO:0019464]
NITAB058415.1	0.11461	0.0960993	3.29713	4.99161	0.0360026	0.103381	1.71433	3.05829	0.0859959	0.108048	1.52911	3.13436	0.0627958	0.163758	2.52238	4.29313	#N/A	#N/A	Ethylene-responsive nuclear protein	Solyc02g070040.1.1	#N/A
NITAB058422.1	0.0395863	0.0102483	5.07453	8.65606	0.0525859	0.0302615	7.88003	9.16788	0.00909286	0.0492718	3.19521	4.50039	0.0202779	0.0427481	3.03984	7.94367	#N/A	#N/A	Sec14p-like phosphatidylinositol transfer family protein	Solyc02g070210.3.1	#N/A
NITAB058445.1	1.70036	0.934968	4.39267	3.77949	1.0527	1.21346	3.2299	2.46339	1.70195	1.96177	3.66913	3.67603	2.28133	1.10021	4.43292	3.68295	Amino acid transporter AVT1J	sp|Q9LXF8|AVT1J_ARATH	Amino acid transporter, putative	Solyc00g007130.3.1	amino acid transmembrane transport [GO:0003333]
NITAB058500.1	0.231938	0.225504	3.65961	6.10643	0.372515	0.303918	7.85908	7.94922	0.132918	0.19937	1.68925	3.28119	0.201817	0.533099	1.87887	7.22093	Polyphenol oxidase B, chloroplastic	sp|Q08304|PPOB_SOLLC	polyphenol oxidase precursor	Solyc08g074683.1.1	pigment biosynthetic process [GO:0046148]
NITAB058521.1	5.21282	3.93818	6.31051	5.20246	4.404	5.26708	4.56183	4.12225	3.48304	6.6377	6.48817	6.10224	5.99971	4.36861	7.51848	5.16578	SNF1-related protein kinase regulatory subunit gamma-like PV42a	sp|Q9XI37|PV42A_ARATH	CBS domain-containing protein	Solyc02g078480.3.1	developmental process involved in reproduction [GO:0003006]; embryo sac development [GO:0009553]; pollen development [GO:0009555]; pollen tube guidance [GO:0010183]; stamen development [GO:0048443]
NITAB058528.1	0.365583	0.425754	2.53016	4.89378	0.629038	0.8283	3.16358	3.50944	0.133879	0.382671	2.29643	3.16898	0.25798	0.801414	1.53179	3.64515	#N/A	#N/A	myb-like protein X	Solyc02g091890.2.1	#N/A
NITAB058531.1	0.692186	0.630259	1.7172	2.18583	0.175599	0.152981	0.676683	0.277931	0.145934	0.0373161	0.104231	0.0440045	0.216032	0.545004	0.0775433	0.457374	#N/A	#N/A	#N/A	#N/A	#N/A
NITAB058566.1	0.602739	0.309426	5.07589	10.6578	0.713437	0.440719	3.51012	5.87434	0.802916	0.854528	2.69125	3.9432	0.746815	0.157422	3.04365	5.48855	#N/A	#N/A	DUF4228 domain protein	Solyc02g091180.1.1	#N/A
NITAB058630.1	0.0274493	0.023196	3.34173	6.84455	0.0282903	0.0284488	4.42968	5.45359	0.0058821	0.00223024	2.80985	3.66854	0.0167191	0.0228606	1.76758	4.53956	UDP-rhamnose/UDP-galactose transporter 3	sp|Q9FIH5|URGT3_ARATH	Nucleotide/sugar transporter family protein	Solyc11g069540.2.1	carbohydrate transport [GO:0008643]
NITAB058665.1	10.7289	9.68937	3.42038	4.26418	12.56	16.6364	5.01946	7.31099	9.4024	8.22538	1.80709	2.20111	9.07331	16.3388	1.93922	6.90395	1-aminocyclopropane-1-carboxylate oxidase	sp|P31237|ACCO_ACTDE	1-aminocyclopropane-1-carboxylate oxidase EF501822	Solyc02g036350.3.1	ethylene biosynthetic process [GO:0009693]; fruit ripening [GO:0009835]
NITAB058782.1	7.32305	1.73359	0.613277	0.234769	4.11176	3.01747	0.484261	0.479156	4.93573	7.68916	0.741119	0.196284	14.5039	0.837562	2.32918	0.985995	ATP-dependent zinc metalloprotease FtsH	sp|O78516|FTSH_GUITH	LeftsH6FtsH protease	Solyc02g081550.3.1	protein catabolic process [GO:0030163]
NITAB058850.1	0.0227245	0.058095	13.9385	27.6233	0.0974824	0.0257589	34.7318	32.0131	0.0437244	0.0333895	7.8635	14.8192	0.0449143	0.113553	10.2236	22.0037	Peroxidase 49	sp|O23237|PER49_ARATH	Peroxidase	Solyc02g084780.3.1	hydrogen peroxide catabolic process [GO:0042744]; response to oxidative stress [GO:0006979]
NITAB058953.1	0.00668487	0.00142061	0.850998	3.196	0.0472507	0.0316776	1.90396	4.57281	0.000571196	0.00359905	0.391076	1.98203	0.00958454	0.0507515	0.678632	3.6197	Protein SRG1	sp|Q39224|SRG1_ARATH	2-oxoglutarate	Solyc02g071430.3.1	leaf senescence [GO:0010150]
NITAB059004.1	0.883227	0.453995	5.72079	4.89326	0.612371	0.768237	6.03148	4.66447	0.752937	0.68699	5.61855	3.6502	0.883765	0.725644	5.3656	4.34614	#N/A	#N/A	Regulator of Vps4 activity in the MVB pathway protein	Solyc02g083130.3.1	#N/A
NITAB059005.1	1.0387	0.983513	2.91199	1.96449	0.798426	0.813264	3.17226	1.52747	1.14069	0.718237	2.90277	4.27826	1.17715	0.623098	4.81644	2.33678	#N/A	#N/A	DUF241 domain protein	Solyc02g083120.2.1	#N/A
NITAB059006.1	0.831898	0.853664	2.45929	2.43737	1.0661	0.925367	3.5846	3.07655	1.45667	1.37652	2.15904	0.462305	2.06466	0.803931	2.10215	2.58634	Probable calcium-transporting ATPase 8, plasma membrane-type	sp|Q2RAS0|ACA8_ORYSJ	#N/A	#N/A	0
NITAB059007.1	0.418408	0.375505	4.50533	3.85322	0.484187	0.393068	4.02582	3.08353	0.801422	0.460506	4.88065	3.71678	0.738322	0.41855	6.55331	4.29713	#N/A	#N/A	#N/A	#N/A	#N/A
NITAB059023.1	15.4982	10.1417	14.0992	12.1109	15.9892	12.4859	14.0332	12.5708	12.3569	17.4597	16.9747	10.1061	24.0414	10.3072	18.8449	15.2158	#N/A	#N/A	phosphosulfolactate synthase	Solyc02g079930.3.1	#N/A
NITAB059065.1	0.236275	0.355939	4.48175	6.13183	0.386663	0.390547	9.86954	9.3283	0.279878	0.196813	3.12407	3.53949	0.221232	0.108883	2.88292	5.55424	Tubulin beta-1 chain	sp|P37392|TBB1_LUPAL	Tubulin beta chain	Solyc10g085020.2.1	microtubule-based process [GO:0007017]
NITAB059084.1	0.0129964	0.0231916	1.62615	4.37471	0.0148305	0.0055203	1.87219	3.01974	0.00187723	0.00590863	1.04211	1.80558	0.00580425	0	1.0173	2.33512	E3 ubiquitin-protein ligase SDIR1	sp|Q9M2S6|SDIR1_ARATH	RING/U-box superfamily protein	Solyc02g083527.1.1	positive regulation of abscisic acid-activated signaling pathway [GO:0009789]; protein ubiquitination [GO:0016567]; response to abscisic acid [GO:0009737]; response to salt stress [GO:0009651]; response to water deprivation [GO:0009414]; ubiquitin-dependent protein catabolic process [GO:0006511]
NITAB059132.1	1.00566	0.877449	10.8822	9.1584	1.08465	1.32665	10.5552	9.21915	1.20328	1.15105	10.757	8.49339	1.18204	0.951427	10.6085	7.86729	E3 ubiquitin-protein ligase RMA1H1	sp|Q6R567|RMA1_CAPAN	RING/U-box superfamily protein	Solyc02g078320.2.1	proteasome-mediated ubiquitin-dependent protein catabolic process [GO:0043161]; protein ubiquitination [GO:0016567]; response to cold [GO:0009409]; response to ethylene [GO:0009723]; response to osmotic stress [GO:0006970]; response to water deprivation [GO:0009414]; response to wounding [GO:0009611]
NITAB059201.1	0.401899	0.441423	3.66516	3.74168	0.4687	0.642439	4.533	5.35095	0.615392	0.31527	2.23902	6.8876	0.508556	0.608883	5.5934	5.08281	Ribosomal protein S3, mitochondrial	sp|P49386|RT03_BRANA	#N/A	#N/A	translation [GO:0006412]
NITAB059239.1	4.4241	5.3946	8.06721	15.9334	4.55154	7.42631	9.96835	18.2473	2.84208	6.90021	5.02683	9.51101	3.84718	7.83839	5.79079	14.8566	Allene oxide cyclase 3, chloroplastic	sp|Q9LS01|AOC3_ARATH	allene oxide cyclase	Solyc02g085730.3.1	jasmonic acid biosynthetic process [GO:0009695]; response to fungus [GO:0009620]; response to salt stress [GO:0009651]
NITAB059310.1	0.106378	0.102324	6.87613	6.26507	0.181105	0.123895	12.0996	13.306	0.134472	0.227068	4.96055	8.27119	0.182583	0.0933088	7.50733	11.4553	#N/A	#N/A	#N/A	#N/A	#N/A
NITAB059359.1	0.13662	0.116595	11.4854	10.6832	0.116488	0.0846172	24.2499	23.9311	0.231422	0.0994682	8.44164	13.1544	0.259517	0.17474	12.5051	17.8546	#N/A	#N/A	#N/A	#N/A	#N/A
NITAB059425.1	0.00807911	0.035207	5.22599	9.81412	0.0636228	0.0220386	5.69365	5.38317	0.0254787	0.025921	3.78218	4.73138	0.0121269	0.0249605	3.14871	6.30618	Protein IRX15-LIKE	sp|Q9FH92|IX15L_ARATH	glucuronoxylan 4-O-methyltransferase-like protein	Solyc02g093090.1.1	plant-type secondary cell wall biogenesis [GO:0009834]; xylan biosynthetic process [GO:0045492]; xylan metabolic process [GO:0045491]
NITAB059485.1	2.30515	1.99155	0	4.63336	5.37587	2.75776	7.25774	4.89846	1.75736	0.667084	2.21716	0.716671	1.96103	1.69466	1.59327	7.02104	#N/A	#N/A	#N/A	#N/A	#N/A
NITAB059493.1	1.10035	0.76764	79.6394	41.0212	0.934314	0.811112	42.9088	25.515	1.52213	1.57684	105.378	49.2642	2.22189	0.445811	96.9338	35.96	Galactinol synthase 2	sp|C7G304|GOLS2_SOLLC	Hexosyltransferase	Solyc02g084980.3.1	galactose metabolic process [GO:0006012]
NITAB059500.1	1.63649	1.07675	3.42654	3.16548	1.4229	1.47794	2.8372	2.7863	2.36733	1.76017	4.51971	2.95938	3.28909	1.00886	6.46019	3.56815	#N/A	#N/A	Emb|CAB62340.1	Solyc02g093890.1.1	#N/A
NITAB059501.1	1.15526	0.749455	3.39187	2.70168	1.02892	0.805253	2.99255	2.15516	1.71951	1.11403	3.68185	2.5696	2.09114	0.54719	5.07259	3.3592	F-box/kelch-repeat protein At2g22030	sp|Q9SI02|FBK33_ARATH	Ubiquitin-associated/TS-N domain protein, putative	Solyc03g112230.3.1	0
NITAB059509.1	0.0548722	0.0333423	3.63543	5.4785	0.039145	0.0234008	5.32346	6.60387	0.00640573	0.0109059	2.11723	3.29016	0.025941	0.00703892	2.13597	5.54492	#N/A	#N/A	Chalcone-flavanone isomerase family protein	Solyc02g083890.3.1	#N/A
NITAB059522.1	0.295627	0.383298	4.5469	5.80574	0.467196	0.628214	5.95321	5.83032	0.596341	0.308654	2.75792	7.56434	0.345694	0.385969	7.15317	5.89779	#N/A	#N/A	#N/A	#N/A	#N/A
NITAB059650.1	341.567	298.051	3.43774	2.76863	403.881	371.884	3.53312	2.50665	253.005	277.184	3.69016	1.18875	275.011	379.355	2.30853	3.98639	Oxygen-evolving enhancer protein 3, chloroplastic	sp|P12301|PSBQ_SPIOL	photosystem II oxygen-evolving complex protein 3	Solyc02g079950.3.1	photosynthesis [GO:0015979]
NITAB059664.1	0.210513	0.154054	8.96734	5.25099	0.167546	0.160699	5.95094	5.80149	0.217084	0.352444	8.49128	5.81323	0.324665	0.29386	8.39314	5.56893	#N/A	#N/A	Retrovirus-related Pol polyprotein from transposon TNT 1-94	Solyc02g065260.3.1	#N/A
NITAB059687.1	2.75516	4.17722	12.5827	17.4284	5.78769	5.18896	33.4187	18.8334	4.08734	3.92134	10.4725	11.9576	3.94022	3.56968	8.30212	18.0912	#N/A	#N/A	#N/A	#N/A	#N/A
NITAB059753.1	1.17497	1.40796	6.85616	11.9475	1.21837	1.76474	14.1844	18.3491	1.0015	1.22397	3.32682	7.24663	1.07564	1.35263	4.26275	14.7794	Histone H3.2	sp|Q76MV0|H32_TOBAC	Histone H3	Solyc10g008910.1.1	0
NITAB059808.1	0.635038	0.742525	9.47252	15.3475	0.70894	1.11123	20.9976	18.8678	0.276939	0.65569	7.22304	8.59397	0.427174	1.38828	7.23305	15.8594	#N/A	#N/A	carbohydrate binding domain-containing protein	Solyc02g070540.3.1	#N/A
NITAB059813.1	0.278198	0.219138	9.03169	8.82657	0.255261	0.260538	6.82926	5.40799	0.421813	0.69127	6.66533	5.82152	0.81884	0.269896	9.79999	8.32621	3-hydroxy-3-methylglutaryl-coenzyme A reductase 1	sp|P48020|HMDH1_SOLTU	3-hydroxy-3-methylglutaryl CoA reductase	Solyc02g082260.3.1	coenzyme A metabolic process [GO:0015936]; isoprenoid biosynthetic process [GO:0008299]
NITAB059832.1	5.36031	3.21304	8.73914	7.81505	3.29544	3.50299	7.09861	6.42764	6.01652	7.28078	9.95274	10.9372	7.86386	1.86003	11.2352	9.31026	Amino acid transporter AVT1J	sp|Q9LXF8|AVT1J_ARATH	Amino acid transporter, putative	Solyc00g007130.3.1	amino acid transmembrane transport [GO:0003333]
NITAB059924.1	2.62919	2.25852	6.93194	6.24959	2.24747	1.89292	6.04077	4.54171	3.58426	3.07059	7.92399	5.39494	3.53797	1.66591	9.25769	6.00139	Aconitate hydratase, cytoplasmic	sp|O04916|ACOC_SOLTU	Aconitate hydratase	Solyc07g052350.3.1	glyoxylate cycle [GO:0006097]
NITAB059962.1	0.015256	0.0326476	0	0.157761	0.0986582	0.0075403	0	0	0.0422415	0.0354879	0	0.266391	0.0157056	0.0255165	1.69083	0.284585	Protein IRX15-LIKE	sp|Q9FH92|IX15L_ARATH	glucuronoxylan 4-O-methyltransferase-like protein	Solyc02g064955.1.1	plant-type secondary cell wall biogenesis [GO:0009834]; xylan biosynthetic process [GO:0045492]; xylan metabolic process [GO:0045491]
NITAB059963.1	0.0182856	0.0148562	10.7674	16.3463	0.0611474	0.0538502	11.7955	11.9935	0.00834078	0	10.5486	9.00949	0.0410745	0.037004	5.70001	11.9052	#N/A	#N/A	#N/A	#N/A	#N/A
NITAB059967.1	0.152909	0.145736	2.52618	5.4802	0.0697872	0.26031	5.06544	6.02039	0.253797	0.154769	1.47741	2.68283	0.35199	0.100864	1.54279	4.93412	#N/A	#N/A	LOB domain-containing protein, putative	Solyc02g092550.3.1	#N/A
NITAB060030.1	0.0235785	0.0926355	4.09483	6.33985	0.0333501	0.0139504	5.70331	7.46119	0.0094353	0.0230843	2.73766	7.13055	0.0189411	0.0383326	2.78039	6.69821	Protein RAFTIN 1B	sp|Q70KG3|RAF1B_WHEAT	BURP domain protein RD22	Solyc02g062300.3.1	pollen maturation [GO:0010152]
NITAB060097.1	0.0309057	0	0.298209	0.563026	0.329358	0.35664	0.504785	0.671513	0.357778	0.0473158	0.0164739	1.83955	0	0.0916163	0	0.369043	Peroxidase 23	sp|O80912|PER23_ARATH	Peroxidase	Solyc09g018600.1.1	hydrogen peroxide catabolic process [GO:0042744]; response to oxidative stress [GO:0006979]; response to salt stress [GO:0009651]
NITAB060162.1	0.0113471	0.0208697	1.70429	4.87395	0.0275247	0.0135899	3.17704	6.20328	0.00555964	0.00742953	0.850105	2.91799	0.0149958	0	1.10283	3.93347	GDSL esterase/lipase At1g71250	sp|Q9FVV1|GDL28_ARATH	Lipase, GDSL	Solyc02g071700.3.1	lipid catabolic process [GO:0016042]
NITAB060190.1	2.15948	1.24822	7.67799	6.75129	2.45051	1.78359	5.77484	4.85062	3.00283	1.70767	7.85612	5.25736	4.19343	1.56527	11.1847	8.32052	Putative receptor-like protein kinase At5g39000	sp|Q9FID8|Y5900_ARATH	late embryogenesis abundant protein	Solyc02g062770.2.1	protein autophosphorylation [GO:0046777]
NITAB060218.1	1.88891	3.22286	17.9819	43.6912	2.10386	2.09684	28.8727	39.1904	2.48185	3.68914	14.042	35.1833	2.36823	1.70368	16.1232	32.6569	#N/A	#N/A	#N/A	#N/A	#N/A
NITAB060219.1	0.852928	1.33699	8.19632	20.1407	0.521332	1.0867	13.5901	20.112	0.832327	1.26098	6.24773	16.9822	1.55482	0.553231	9.12325	14.1487	#N/A	#N/A	#N/A	#N/A	#N/A
NITAB060244.1	1.07595	0.995714	16.9136	30.8385	1.24649	1.8011	23.8603	26.0324	0.676226	1.39826	14.9676	16.1216	0.764318	2.46809	11.2465	24.0291	UDP-glucose 6-dehydrogenase 3	sp|Q9LF33|UGDH3_ARATH	UDP-glucose 6-dehydrogenase family protein	Solyc02g067080.3.1	carbohydrate metabolic process [GO:0005975]; cell wall pectin metabolic process [GO:0052546]; glycosaminoglycan biosynthetic process [GO:0006024]; UDP-glucuronate biosynthetic process [GO:0006065]
NITAB060365.1	4.70681	5.58345	14.3821	22.3496	7.6719	9.09995	25.4431	32.9648	5.126	4.1775	11.5362	15.2681	4.38391	6.13633	11.9123	21.1466	Cytochrome b-c1 complex subunit 8	sp|P46269|QCR8_SOLTU	Cytochrome b-c1 complex subunit 8	Solyc06g007540.3.1	0
NITAB060598.1	0.167446	0.124871	13.0664	19.0481	0.18627	0.165132	22.1905	21.8076	0.116362	0.218085	9.04178	9.7745	0.221154	0.245758	8.01662	19.881	L-ascorbate oxidase homolog	sp|P29162|ASOL_TOBAC	L-ascorbate oxidase like	Solyc02g090360.3.1	0
NITAB060604.1	1.9803	2.51499	5.10522	6.25091	1.81969	1.85783	4.23263	2.7677	3.73063	1.96379	7.35399	6.43176	4.25223	0.472372	7.15894	4.22726	Serine/threonine-protein kinase SRK2A	sp|P43291|SRK2A_ARATH	Kinase family protein	Solyc02g090390.3.1	intracellular signal transduction [GO:0035556]; protein phosphorylation [GO:0006468]
NITAB060677.1	0.208408	0.0433462	9.83173	8.47414	0.120923	0.368452	6.53435	7.41984	0.693607	0.835068	8.58957	7.54867	1.04836	0.0243147	7.1355	6.26745	#N/A	#N/A	LOB domain-containing protein	Solyc02g085910.3.1	#N/A
NITAB060684.1	721.288	629.375	3.96751	2.56599	819.496	748.174	3.2897	2.73058	553.64	631.902	4.13093	1.71939	575.033	918.262	3.02605	4.83121	Ribulose bisphosphate carboxylase small chain S41, chloroplastic	sp|P22433|RBS2_NICSY	Tomato RuBP carboxylase small subunit	Solyc03g034220.3.1	photorespiration [GO:0009853]; reductive pentose-phosphate cycle [GO:0019253]
NITAB060686.1	4.71247	3.51626	5.26678	9.04207	6.7158	5.67046	5.7382	8.50819	1.71617	2.09718	6.5745	5.66533	1.85528	8.58801	3.27793	7.56931	Ribulose bisphosphate carboxylase small chain S41, chloroplastic	sp|P22433|RBS2_NICSY	Tomato RuBP carboxylase small subunit	Solyc03g034220.3.1	photorespiration [GO:0009853]; reductive pentose-phosphate cycle [GO:0019253]
NITAB060710.1	0.6206	0.565075	13.44	20.3483	0.859695	1.03021	30.3518	24.6182	0.242307	0.184108	8.22978	12.4021	0.360307	1.69907	9.32656	18.6336	#N/A	#N/A	transmembrane protein, putative	Solyc02g079790.3.1	#N/A
NITAB060731.1	2.79551	3.82018	5.44292	18.1693	3.11802	4.01734	6.67618	31.2478	2.1316	3.57718	2.68617	15.145	2.59085	3.88739	3.54643	16.6257	Pectinesterase/pectinesterase inhibitor	sp|P83947|PME1_FICPW	Pectinesterase	Solyc02g080220.3.1	cell wall modification [GO:0042545]; pectin catabolic process [GO:0045490]
NITAB060754.1	0.00960907	0.00688648	4.81385	6.34381	0.0818611	0.0137907	5.89045	6.12649	0.0519018	0.0111365	3.33584	11.0943	0.0148287	0.0218527	2.94822	7.77747	Protein RAFTIN 1A	sp|Q70KG5|RAF1A_WHEAT	BURP domain protein RD22	Solyc05g015300.3.1	pollen maturation [GO:0010152]
NITAB060787.1	25.3683	12.6698	82.9633	52.3073	18.0433	13.9111	41.3509	27.5597	40.0453	30.3465	148.021	112.356	71.9426	2.90575	109.164	68.155	Dehydrin DHN1	sp|P12951|DHN1_HORVU	Dehydrin	Solyc02g062390.3.1	response to water [GO:0009415]
NITAB060788.1	1.37776	0.818214	7.20738	10.0887	4.87489	0.114141	7.08784	2.19563	3.2971	3.603	12.488	5.46227	10.1099	0.281797	11.5418	14.5537	DNA-directed RNA polymerase subunit beta''	sp|Q09X27|RPOC2_MORIN	#N/A	#N/A	transcription, DNA-templated [GO:0006351]
NITAB060801.1	0.0221503	0.0356572	4.32194	2.11802	0.0057611	0.0517657	1.74706	1.1777	0.0526285	0.00770094	7.72586	6.62789	0.0464813	0	5.77476	3.74716	Galactinol synthase 2	sp|C7G304|GOLS2_SOLLC	Hexosyltransferase	Solyc02g084980.3.1	galactose metabolic process [GO:0006012]
NITAB060872.1	13.0396	7.38907	44.0285	34.1605	10.9835	10.0119	35.867	24.1615	14.5619	23.2523	41.8311	26.7424	21.0607	6.59385	46.1231	27.9491	Ninja-family protein 3	sp|B1B5D5|NNJA3_WHEAT	Ninja-family protein AFP2	Solyc02g088910.3.1	signal transduction [GO:0007165]
NITAB060908.1	2.61913	3.80095	3.15081	7.42957	3.65062	11.3673	5.15641	9.79439	0.771135	6.26958	1.98253	4.21563	1.39733	21.5631	2.64903	7.74005	Granule-bound starch synthase 2, chloroplastic/amyloplastic	sp|Q43847|SSY2_SOLTU	Starch synthase, chloroplastic/amyloplastic	Solyc02g088000.3.1	starch biosynthetic process [GO:0019252]
NITAB060909.1	0.370942	0.405333	3.82464	12.2253	1.1049	1.53424	9.06435	20.9516	0.184934	0.317573	2.15214	7.05752	0.55963	3.7424	3.13329	14.2929	BTB/POZ domain-containing protein SETH6	sp|O82253|SETH6_ARATH	#N/A	#N/A	protein ubiquitination [GO:0016567]
NITAB060928.1	0.0842376	0.126975	24.0354	45.992	0.215582	0.176591	29.9487	31.3136	0.0475721	0.0893184	25.7777	21.9679	0.22288	0.186942	17.086	23.7415	Peroxidase 64	sp|Q43872|PER64_ARATH	Peroxidase	Solyc02g083480.3.1	hydrogen peroxide catabolic process [GO:0042744]; response to oxidative stress [GO:0006979]
NITAB060972.1	0.838407	0.661429	9.224	13.1435	0.984609	1.48116	15.9805	18.3908	0.680331	0.870958	8.638	8.10131	0.533597	0.971737	5.72734	10.5279	Cytochrome b5	sp|P49098|CYB5_TOBAC	Cytochrome b5	Solyc06g007930.3.1	oxidation-reduction process [GO:0055114]
NITAB061058.1	1.21166	1.00043	5.35504	4.42071	1.09953	1.28438	4.30108	3.7821	1.56826	1.46169	4.72014	4.36042	1.41116	1.15207	6.50248	4.7162	#N/A	#N/A	Core-2/I-branching beta-1%2C6-N-acetylglucosaminyltransferase family protein	Solyc02g086550.3.1	#N/A
NITAB061142.1	1.73336	0.370109	10.8777	6.35118	0.613422	0.557962	7.04737	5.18174	0.717737	0.955414	10.1433	4.28968	0.874049	0.218976	5.81705	3.99273	#N/A	#N/A	#N/A	#N/A	#N/A
NITAB061183.1	286.63	154.679	368.524	246.802	217.421	143.961	177.837	86.924	616.839	327.308	582.343	379.904	727.961	29.9999	582.964	372.573	Abscisic acid and environmental stress-inducible protein TAS14	sp|P22240|TAS14_SOLLC	Abscisic acid and environmental stress-inducible protein TAS14	Solyc02g084850.3.1	cold acclimation [GO:0009631]; response to abscisic acid [GO:0009737]; response to water deprivation [GO:0009414]
NITAB061188.1	34.6195	25.4052	79.7024	37.2097	28.1416	24.3726	32.8965	18.8675	71.3045	42.3827	73.5981	32.7769	71.9734	10.6172	86.685	29.2699	Dehydrin Rab15	sp|Q00742|DHR15_WHEAT	Dhn1 protein	Solyc02g084840.3.1	response to water [GO:0009415]
NITAB061293.1	5.46831	4.98267	3.24343	3.30698	5.56002	6.54784	4.64322	8.26524	7.12284	4.48027	2.48482	3.26959	5.87944	2.96225	5.26364	8.79077	#N/A	#N/A	PPPDE putative thiol peptidase family protein	Solyc02g082060.2.1	#N/A
NITAB061295.1	2.26335	2.20801	0.636866	0.766649	2.95709	3.39099	0.778836	2.08296	2.52066	1.75215	0.338655	0.413986	2.14429	1.71436	0.990627	2.42959	TMV resistance protein N	sp|Q40392|TMVRN_NICGU	disease resistance protein	Solyc02g082050.3.1	plant-type hypersensitive response [GO:0009626]; signal transduction [GO:0007165]
NITAB061298.1	1.19561	0.500969	2.44011	2.20255	0.702386	1.07179	3.42763	3.01193	0.624894	1.35378	3.09554	2.772	1.3776	0.680524	4.06845	3.48823	#N/A	#N/A	#N/A	#N/A	#N/A
NITAB061325.1	0.00538359	0	2.1392	4.4267	0.052047	0.0386953	3.03869	3.73903	0.00365438	0.0166298	2.41143	1.77252	0.0155058	0.025778	1.25561	2.81496	WEB family protein At3g51220	sp|Q9SD24|Y3122_ARATH	WEB family protein	Solyc03g033550.3.1	chloroplast accumulation movement [GO:0009904]; chloroplast avoidance movement [GO:0009903]
NITAB061358.1	10.9091	11.3258	22.814	20.7325	11.7078	12.5415	23.5362	24.638	10.8455	12.2661	14.8101	18.8763	10.2475	11.3931	18.1111	29.4076	Thioredoxin H-type 2	sp|Q07090|TRXH2_TOBAC	Thioredoxin	Solyc02g084710.3.1	cell redox homeostasis [GO:0045454]; glycerol ether metabolic process [GO:0006662]
NITAB061370.1	0.698909	0.491751	3.24612	2.77511	0.62399	0.637614	3.27961	3.09539	0.927524	0.597946	3.79312	3.18646	1.02501	0.36387	5.55686	4.0558	F-box/kelch-repeat protein At2g22030	sp|Q9SI02|FBK33_ARATH	#N/A	#N/A	0
NITAB061382.1	0.144449	0.201259	2.38921	5.39696	0.199164	0.296185	2.9403	3.77164	0.0387684	0.0994967	2.07193	2.4042	0.0601521	0.397628	1.76305	2.80549	Kinesin-like protein KIN-7A	sp|Q9AWM8|KN7A_ORYSJ	Kinesin-like protein	Solyc02g084390.3.1	cytokinesis by cell plate formation [GO:0000911]; embryo sac cellularization [GO:0009558]; microtubule-based movement [GO:0007018]; pollen development [GO:0009555]
NITAB061404.1	0.00173603	0.0289813	0.658613	2.32827	0.00416885	0.00738351	0.291439	1.2261	0.0219491	0.0335618	0.131526	1.41926	0.00394922	0.0330361	0.37003	2.06181	Basic helix-loop-helix protein A	sp|E3SXU4|BHLHW_PEA	bHLH transcription factor 015	Solyc02g091810.2.1	flavonoid biosynthetic process [GO:0009813]
NITAB061413.1	0.00941201	0.0108214	2.14383	4.14491	0.00724956	0.0151996	2.44562	5.45202	0.0321425	0.00964552	1.25322	2.85491	0.00651039	0.0247588	2.05869	3.93021	Phospholipase A1-IIbeta	sp|O82274|PLA19_ARATH	Lipase	Solyc02g090930.3.1	lipid catabolic process [GO:0016042]
NITAB061423.1	0.0415537	0.0683716	4.3957	6.41055	0.0936749	0.106964	5.38357	9.16012	0.0281879	0.0373505	2.51754	3.75037	0.0242944	0.0997388	3.31356	8.69224	#N/A	#N/A	hydroxyproline-rich glycoprotein family protein	Solyc03g043740.3.1	#N/A
NITAB061597.1	0.332037	0.377225	3.68418	3.84095	0.301502	0.350418	1.74612	2.15365	0.379308	0.598832	1.08301	2.20179	0.434316	0.360402	1.79612	4.34845	#N/A	#N/A	GRF zinc finger protein	Solyc03g122220.1.1	#N/A
NITAB061643.1	0.786377	0.828407	26.4104	23.9214	0.685997	1.24142	16.6932	18.6739	1.22108	1.2577	19.8991	21.3161	1.33691	1.43735	30.3956	23.636	Peroxidase 73	sp|Q43873|PER73_ARATH	Peroxidase	Solyc02g092580.3.1	hydrogen peroxide catabolic process [GO:0042744]; response to oxidative stress [GO:0006979]
NITAB061684.1	0.0587065	0.0659393	1.97992	0.799457	0.0270735	0.140821	0.489993	0.609484	0.101564	0.203995	1.26961	0.758489	0.0561592	0.256007	2.0591	0.969357	Mitogen-activated protein kinase kinase kinase 17	sp|O80888|M3K17_ARATH	MAP kinase kinase kinase 21	Solyc02g090970.1.1	abscisic acid-activated signaling pathway [GO:0009738]; activation of protein kinase activity [GO:0032147]; response to abscisic acid [GO:0009737]; response to osmotic stress [GO:0006970]; signal transduction by protein phosphorylation [GO:0023014]; stress-activated protein kinase signaling cascade [GO:0031098]
NITAB061761.1	0.84219	1.70317	2.29171	5.1594	1.07131	0.981754	2.15152	2.42404	2.19371	2.62113	3.48486	5.82835	4.08899	1.92672	8.51483	8.21549	Casein kinase II subunit alpha-2	sp|B6F107|HD6_ORYSJ	Protein kinase superfamily protein	Solyc03g044140.3.1	flower development [GO:0009908]
NITAB061786.1	0.00629663	0.0156602	2.8359	12.0453	0.0458647	0.0242242	6.3686	15.7343	0.0270068	0.00339002	1.67719	8.52183	0.0140185	0.0199562	2.7909	12.3582	#N/A	#N/A	basic helix-loop-helix	Solyc02g091800.3.1	#N/A
NITAB061807.1	11.3402	1.20468	1.56856	0.709948	4.09462	3.3562	2.10132	2.77103	3.82194	10.6747	1.96753	0.443086	17.2927	0.41317	3.74397	3.15901	18.2 kDa class I heat shock protein	sp|P27880|HSP12_MEDSA	Heat-shock protein, putative	Solyc09g015000.3.1	0
NITAB061927.1	0.0463778	0.32367	3.62828	4.86507	0.168751	0.266138	1.24846	2.57259	0.0381409	0.93639	1.82255	3.98896	0.209736	0.289286	1.67374	3.88645	30S ribosomal protein S19, chloroplastic	sp|A6MMP8|RR19_DIOEL	#N/A	#N/A	translation [GO:0006412]
NITAB062095.1	2.83865	3.99974	1.96605	3.37085	3.31015	3.99092	2.94485	6.21351	1.24024	1.28043	1.03594	1.8234	1.55313	7.23468	1.35199	4.08395	#N/A	#N/A	#N/A	#N/A	#N/A
NITAB062104.1	8.79799	8.87837	8.17491	4.00246	8.85915	12.958	4.64776	4.02115	14.4301	6.03728	4.20844	3.2713	10.6666	8.8798	7.14366	4.06375	Homeobox-leucine zipper protein ATHB-52	sp|Q9FN29|ATB52_ARATH	Homeobox-leucine zipper protein family	Solyc02g077590.1.1	response to absence of light [GO:0009646]; response to blue light [GO:0009637]
NITAB062193.1	0.603046	0.814477	0.455438	1.86143	0.434145	1.89895	1.0074	3.70626	0.281008	1.80765	0.297441	1.30027	0.232222	1.4222	0.82524	1.62898	#N/A	#N/A	Hop-interacting protein THI031	Solyc02g093710.1.1	#N/A
NITAB062203.1	1.72465	1.08633	3.10459	2.16379	1.42725	1.7801	3.158	2.97346	1.78762	1.56676	3.34844	1.78323	1.81786	1.1863	4.12336	2.92878	#N/A	#N/A	#N/A	#N/A	#N/A
NITAB062274.1	0.618072	0.80745	0.54813	0.409912	0.402722	1.39726	0.0923605	4.68972	0.0291585	0.0307743	0.056074	0.0106534	0.0459632	0	0.014429	0.0108742	#N/A	#N/A	GRF zinc finger family protein	Solyc12g070156.1.1	#N/A
NITAB062302.1	0	0	0.118983	2.10313	0.0807917	0.0591518	0.849023	3.34677	0.0312503	0	0.330367	1.10597	0.0929761	0.172933	0.739071	3.15004	#N/A	#N/A	#N/A	#N/A	#N/A
NITAB062317.1	0.444109	0.913731	1.05487	2.0698	0.431272	1.67605	3.71206	2.97875	0.741381	0.784432	0.630341	1.22747	0.468563	0.443508	0.618468	1.7284	Asparagine synthetase [glutamine-hydrolyzing]	sp|O24661|ASNS_TRIVS	asparagine synthetase 1	Solyc06g007180.3.1	glutamine metabolic process [GO:0006541]; L-asparagine biosynthetic process [GO:0070981]
NITAB062329.1	0.0584041	0.0935663	0.959914	3.60949	0.0204029	0.0333154	3.05282	2.88097	0.0152643	0.00714666	0.69463	1.14489	0.0269655	0.118442	0.491799	1.80406	Arabinogalactan peptide 12	sp|Q9LJD9|AGP12_ARATH	O-acyltransferase	Solyc05g006190.1.1	0
NITAB062330.1	0	0.0178873	2.83712	7.75645	0.107494	0.0481766	4.51875	5.15599	0.014795	0	1.0765	2.37757	0	0	0.958927	3.16037	Arabinogalactan peptide 12	sp|Q9LJD9|AGP12_ARATH	#N/A	#N/A	0
NITAB062350.1	0.110249	0.307715	8.19455	11.6634	0.212699	0.110266	17.4273	12.1813	0.145151	0.075252	8.35643	15.4568	0.204107	0.303932	3.40264	12.0835	Oxygen-dependent coproporphyrinogen-III oxidase, chloroplastic	sp|P35055|HEM6_SOYBN	#N/A	#N/A	chlorophyll biosynthetic process [GO:0015995]; protoporphyrinogen IX biosynthetic process from glutamate [GO:0019353]
NITAB062351.1	2.11593	1.63863	4.90106	7.96174	1.9663	2.40067	2.22437	4.70312	2.8319	2.39772	2.05939	4.60441	2.4369	1.75151	3.19268	7.65053	Receptor-like protein 12	sp|Q9C9H7|RLP12_ARATH	Avr9/Cf-9 rapidly elicited protein	Solyc08g082090.1.1	meristem maintenance [GO:0010073]
NITAB062356.1	0.715321	0.623299	4.98651	7.60715	1.23735	1.97285	6.4909	8.66178	0.689094	2.5964	2.64977	5.04046	0.670932	2.82282	3.98855	9.44468	Two-component response regulator ORR10	sp|B8BLZ4|ORR10_ORYSI	type-A response regulator2	Solyc02g071220.3.1	cytokinin-activated signaling pathway [GO:0009736]; phosphorelay signal transduction system [GO:0000160]
NITAB062383.1	0.0926376	0.140467	18.204	33.9795	0.211259	0.111625	22.2389	24.1618	0.0762757	0.077007	18.0754	16.999	0.111162	0.109288	12.7505	22.763	Probable cellulose synthase A catalytic subunit 1 [UDP-forming]	sp|A2Y0X2|CESA1_ORYSI	cellulose synthase family protein	Solyc02g072240.3.1	cellulose biosynthetic process [GO:0030244]; cell wall organization [GO:0071555]
NITAB062484.1	0.101721	0.0837199	17.6064	29.3677	0.174101	0.0820615	20.5745	22.3126	0.0793236	0.056344	15.502	13.7809	0.107694	0.0786249	10.7329	18.6638	#N/A	#N/A	CDP-diacylglycerol--glycerol-3-phosphate 3-phosphatidyltransferase, putative	Solyc02g080610.3.1	#N/A
NITAB062512.1	0.00601553	0.00729093	0.725121	4.54861	0	0.000440869	0.957893	4.14703	0.00102801	0.01349	0.418143	2.84358	0.00238389	0.00663949	0.876459	2.66224	Patatin-like protein 2	sp|A2YW91|PLP2_ORYSI	Patatin	Solyc02g090490.3.1	defense response [GO:0006952]; lipid catabolic process [GO:0016042]
NITAB062515.1	0.0145192	0.0468469	0.207166	1.85192	0.0234003	0.0444155	0.241591	0.23006	0.0890443	0.0788431	0.401675	0.246089	0.0341559	0.0429308	0.173641	0.226377	Cysteine proteinase RD21A	sp|P43297|RD21A_ARATH	Cysteine protease, putative	Solyc02g093040.3.1	defense response to fungus [GO:0050832]; proteolysis [GO:0006508]; proteolysis involved in cellular protein catabolic process [GO:0051603]
NITAB062516.1	0.0475909	0.047829	0.208601	0.210762	0.0822417	0.07443	0.272972	0.361724	1.78041	1.41184	1.68404	4.48099	0.314475	0.303146	0.671901	1.39348	#N/A	#N/A	#N/A	#N/A	#N/A
NITAB062559.1	0.00396418	0.00895443	1.6475	3.59616	0.048041	0.0156379	2.35444	5.05734	0.0161441	0.0136554	0.698272	2.09217	0.0135269	0.0360829	1.2276	5.62678	Phospholipase A1-II 1	sp|A2ZW16|PLA1_ORYSJ	Phospholipase A1	Solyc02g077000.3.1	lipid catabolic process [GO:0016042]
NITAB062563.1	0.784589	0.871443	2.28651	3.20415	1.29661	1.5784	4.71117	5.61222	0.891883	0.83412	1.44071	2.20433	0.702805	1.23316	1.76119	3.20919	Beta-D-xylosidase 1	sp|Q9FGY1|BXL1_ARATH	Glycosyl hydrolase family protein	Solyc06g005970.2.1	arabinan catabolic process [GO:0031222]; seed coat development [GO:0010214]; xylan catabolic process [GO:0045493]
NITAB062577.1	1.35641	1.24215	2.66588	3.60239	1.20261	1.37233	2.45292	2.3265	1.8198	1.55768	2.53495	2.81658	1.7995	0.640338	4.45459	2.88067	Phospholipase A1-II 1	sp|A2ZW16|PLA1_ORYSJ	alpha/beta-Hydrolases superfamily protein	Solyc02g077110.3.1	lipid catabolic process [GO:0016042]
NITAB062600.1	0.09069	0.0733406	12.7773	25.1509	0.263572	0.0919659	16.5549	18.9882	0.0892425	0.080863	10.8624	11.8585	0.083217	0.0886241	8.45283	15.4468	Rac-like GTP-binding protein RAC13	sp|Q41253|RAC13_GOSHI	Rac-like GTP binding protein	Solyc02g077400.3.1	plant-type secondary cell wall biogenesis [GO:0009834]; secondary cell wall biogenesis involved in seed trichome differentiation [GO:0090379]; small GTPase mediated signal transduction [GO:0007264]
NITAB062685.1	0.0137098	0.0215791	5.18548	6.92291	0.0592182	0	5.69213	3.18638	0.0189753	0.0274232	4.25567	2.56594	0.0458919	0.0757124	4.06213	2.36845	Protein Ycf2	sp|Q85B60|YCF2_ADICA	Zinc finger, C2H2	Solyc09g089600.1.1	0
NITAB062719.1	0.26582	0.32483	8.21076	7.51813	0.469916	0.321397	8.2408	7.56908	0.116452	0.118654	9.67958	6.49284	0.214879	0.269289	5.59764	8.43589	Pathogenesis-related protein 5	sp|P28493|PR5_ARATH	Pathogenesis-related thaumatin family protein	Solyc02g087520.3.1	regulation of anthocyanin biosynthetic process [GO:0031540]; response to cadmium ion [GO:0046686]; response to UV-B [GO:0010224]; response to virus [GO:0009615]; systemic acquired resistance [GO:0009627]
NITAB062731.1	3.439	4.05233	15.71	27.05	4.57417	4.86744	19.6499	32.711	3.48449	3.78101	11.0403	17.2217	3.13451	4.72285	9.76602	26.2828	#N/A	#N/A	B12D	Solyc02g087330.3.1	#N/A
NITAB062732.1	5.23531	5.27195	2.65041	5.38165	6.42238	6.5301	3.80265	6.97484	3.32395	3.10969	1.83556	3.53621	3.11254	7.7719	2.13688	5.49953	#N/A	#N/A	Hop-interacting protein THI043	Solyc02g087340.3.1	#N/A
NITAB062764.1	0.0226863	0.0258708	4.02839	6.6238	0.0487408	0.023842	4.4755	4.37205	0.0372064	0.0164751	3.78768	3.37712	0.0151667	0.0438487	2.38923	4.34672	Probable UDP-N-acetylglucosamine--peptide N-acetylglucosaminyltransferase SEC	sp|Q9M8Y0|SEC_ARATH	Protein KINESIN LIGHT CHAIN-RELATED 3	Solyc02g086840.3.1	multicellular organism development [GO:0007275]; protein O-linked glycosylation [GO:0006493]
NITAB062948.1	0.106429	0.2905	4.9683	9.67762	0.0723568	0.431292	4.85059	9.77954	0.131956	0.0727634	3.3644	10.7493	0.0399494	0.0490417	2.87551	7.16893	Polyphenol oxidase F, chloroplastic	sp|Q08296|PPOF_SOLLC	polyphenol oxidase precursor	Solyc08g074630.2.1	pigment biosynthetic process [GO:0046148]
NITAB062975.1	0.0216792	0.0497404	9.46319	15.6375	0.110952	0.0248184	13.1881	16.8616	0.0326332	0.0644309	6.53536	9.28376	0.0404565	0.0524336	5.42008	13.8363	Stem 28 kDa glycoprotein	sp|P15490|VSPA_SOYBN	Acid phosphatase-like protein 1	Solyc06g062380.3.1	0
NITAB062976.1	0.0770661	0.0607247	6.00913	8.51923	0.234509	0.0563058	16.6864	15.6416	0.157279	0.0718467	2.8811	7.36482	0.069225	0.0454617	4.78652	11.3539	Stem 28 kDa glycoprotein	sp|P15490|VSPA_SOYBN	Acid phosphatase-like protein 1	Solyc06g062380.3.1	0
NITAB063014.1	0.0274023	0.052313	0.222596	0.149941	0.063007	0.064935	0.371512	0.425313	0.0659263	0.024325	0.152409	1.68698	0.0559217	0.0488983	0.237502	0.756525	#N/A	#N/A	transmembrane protein, putative	Solyc03g120040.3.1	#N/A
NITAB063091.1	1.07441	1.52421	2.55484	6.09745	1.09304	1.78981	4.39237	5.4852	0.8771	1.81169	1.7164	3.15919	0.94291	1.28941	1.95782	4.51244	Pectinesterase/pectinesterase inhibitor U1	sp|Q43143|PMEU1_SOLLC	pectin methylesterase	Solyc03g123630.3.1	cell wall modification [GO:0042545]; pectin catabolic process [GO:0045490]
NITAB063092.1	1.76684	2.83392	5.13338	9.82736	2.02865	3.26536	7.82756	11.3723	2.23827	3.35512	3.07282	7.12695	1.6702	2.57205	4.03488	8.1645	Pectinesterase/pectinesterase inhibitor U1	sp|Q43143|PMEU1_SOLLC	pectin methylesterase	Solyc03g123630.3.1	cell wall modification [GO:0042545]; pectin catabolic process [GO:0045490]
NITAB063203.1	0.866217	0.859189	1.71638	0.919612	0.698718	0.365997	0.733865	1.05453	0.478415	1.14021	1.89387	1.79454	0.591329	1.13853	2.43271	0.307334	#N/A	#N/A	Ycf68 protein	Solyc11g044650.1.1	#N/A
NITAB063239.1	1.46403	1.69971	1.61405	4.12787	1.2748	2.68996	1.17568	3.39876	1.11465	2.93335	0.913983	2.55285	1.14388	2.2682	1.39669	2.69741	#N/A	#N/A	Jasmonate zim-domain protein	Solyc03g122190.3.1	#N/A
NITAB063291.1	0.0721408	0.0940976	3.5525	3.68811	0.231494	0.233362	3.51881	2.66795	0.0369737	0.0880699	3.58993	3.29476	0.0338309	0.352092	2.66896	2.20616	Probable aquaporin TIP-type RB7-5A	sp|P21653|TIP1_TOBAC	tonoplast intrinsic protein 2.1	Solyc12g044330.2.1	0
NITAB063292.1	0.494998	0.728418	2.10763	4.48357	0.672825	1.29899	3.40193	5.46539	0.237094	0.802627	1.2303	2.68908	0.350441	1.46232	1.38944	5.47176	Protein CDI	sp|Q9XIP8|CDI_ARATH	Nucleotide-diphospho-sugar transferases superfamily protein	Solyc06g066800.2.1	pollen germination [GO:0009846]; pollen tube growth [GO:0009860]; single fertilization [GO:0007338]
NITAB063357.1	0.0230311	0.0241746	2.18863	3.64063	0.0466426	0.0849417	3.01139	4.88655	0.00648006	0.0205487	0.724212	2.30275	0.0109114	0.0719335	1.50158	6.6159	#N/A	#N/A	NIMIN2c protein	Solyc03g119590.1.1	#N/A
NITAB063398.1	2.01604	1.58867	8.20728	12.9455	1.54432	1.84523	3.75234	6.41826	2.292	2.16311	2.85528	5.47292	1.64557	1.52148	4.57308	10.9793	Nudix hydrolase 18, mitochondrial	sp|Q9LQU5|NUD18_ARATH	Nudix hydrolase	Solyc03g118470.3.1	0
NITAB063415.1	205.491	316.086	266.19	272.19	344.424	181.198	166.711	85.1888	133.904	124.305	40.8931	52.8139	157.033	171.521	32.6607	150.981	#N/A	#N/A	#N/A	#N/A	#N/A
NITAB063436.1	4.36231	4.45239	20.9848	18.6938	7.85128	6.41744	26.3455	28.0767	4.07364	4.45769	10.2745	13.9007	3.81086	9.47532	18.739	31.8973	Probable galacturonosyltransferase-like 5	sp|Q9FWY9|GATL5_ARATH	RNA polymerase 2 second largest subunit 2	Solyc12g010600.2.1	mucilage biosynthetic process involved in seed coat development [GO:0048354]; mucilage pectin metabolic process [GO:0048363]; pectin biosynthetic process [GO:0045489]; plant-type cell wall assembly [GO:0071668]
NITAB063457.1	0.139791	0.160124	9.71123	14.1738	0.131326	0.0745817	17.621	19.9713	0.0714959	0.211054	5.44834	6.98703	0.134878	0.219214	5.53892	15.0823	Pathogenesis-related protein 5	sp|P28493|PR5_ARATH	Pathogenesis-related thaumatin family protein	Solyc03g118780.3.1	regulation of anthocyanin biosynthetic process [GO:0031540]; response to cadmium ion [GO:0046686]; response to UV-B [GO:0010224]; response to virus [GO:0009615]; systemic acquired resistance [GO:0009627]
NITAB063485.1	0.755937	0.78814	1.48068	4.42733	1.02267	1.14303	2.78556	5.6647	0.724898	0.525025	0.644194	2.20859	0.483271	1.16101	0.821192	3.96582	Putative glycerol-3-phosphate transporter 3	sp|Q9SA71|GLPT3_ARATH	Glycerol-3-phosphate transporter, putative	Solyc03g093140.3.1	carbohydrate transport [GO:0008643]; phosphate ion homeostasis [GO:0055062]
NITAB063511.1	14.773	2.11169	2.52032	1.3694	5.50504	3.33964	2.83944	1.56587	9.42493	19.7378	3.56572	1.41397	42.4417	0.426131	8.77697	4.49265	Heat shock 70 kDa protein	sp|P26413|HSP70_SOYBN	heat shock protein 70	Solyc03g117630.1.1	cellular response to heat [GO:0034605]; cellular response to unfolded protein [GO:0034620]; chaperone cofactor-dependent protein refolding [GO:0051085]; protein refolding [GO:0042026]; response to unfolded protein [GO:0006986]
NITAB063557.1	1.70124	1.95688	4.90109	4.51875	1.63494	1.31209	5.59125	3.91747	1.66506	1.87704	5.47323	4.24895	1.73745	1.31715	4.67713	3.95503	#N/A	#N/A	serine-rich protein-like protein	Solyc06g068330.1.1	#N/A
NITAB063572.1	0.174859	0.178227	1.75615	1.04058	0.0598846	0.279232	0.689768	0.680274	0.22922	1.41289	1.18331	1.16162	0.470523	0.0311945	2.07266	1.13383	Probable WRKY transcription factor 40	sp|Q9SAH7|WRK40_ARATH	WRKY transcription factor 39	Solyc03g116890.3.1	defense response to bacterium [GO:0042742]; defense response to fungus [GO:0050832]; negative regulation of transcription, DNA-templated [GO:0045892]; regulation of defense response [GO:0031347]; response to chitin [GO:0010200]; response to molecule of bacterial origin [GO:0002237]; response to salicylic acid [GO:0009751]; response to wounding [GO:0009611]
NITAB063639.1	1.93728	0.57484	41.0938	8.74805	2.34826	1.47248	13.8505	8.24583	6.20087	2.96913	46.0594	13.2966	7.37159	0.140159	44.8646	8.18458	Late embryogenesis abundant protein Dc3	sp|P83442|LEAD3_DAUCA	Late embryogenesis abundant protein	Solyc03g116390.3.1	0
NITAB063656.1	15.2374	10.0023	11.7415	9.91476	16.1661	9.70204	11.9544	6.49677	13.3348	9.65598	11.8425	6.58084	13.6522	12.1788	14.4978	9.10514	#N/A	#N/A	cytochrome P450 family protein	Solyc03g116630.3.1	#N/A
NITAB063696.1	0.0674121	0.196292	0.665397	0.438041	0.0956129	0.165256	0.785791	0.750849	0.0876472	0.0380753	0.195555	2.28251	0.108193	0.188139	0.415491	1.58967	Protein RSI-1	sp|P47926|RSI1_SOLLC	Gibberellin-regulated protein	Solyc03g116067.1.1	0
NITAB063722.1	1.13173	1.165	64.1085	199.482	1.64943	1.30962	125.871	282.734	0.924824	1.01554	34.0195	164.79	0.873483	1.91506	51.4031	247.708	Quinolinate synthase, chloroplastic	sp|Q9FGS4|NADA_ARATH	Quinolinate synthase A	Solyc03g112060.3.1	'de novo' NAD biosynthetic process from aspartate [GO:0034628]; aerobic respiration [GO:0009060]; iron-sulfur cluster assembly [GO:0016226]; NAD biosynthetic process [GO:0009435]; positive regulation of sulfur metabolic process [GO:0051176]
NITAB063748.1	0.019708	0	3.17103	6.36818	0.0220668	0.00636636	4.54864	5.05148	0.019461	0.0114098	2.42294	3.72799	0.0457124	0.12297	1.9166	4.02317	#N/A	#N/A	#N/A	#N/A	#N/A
NITAB063760.1	0.685271	1.36909	2.35367	3.08318	0.800681	0.653747	1.23862	1.30855	1.68444	1.2519	3.67067	3.19337	1.85887	0.0656815	4.25548	2.13159	#N/A	#N/A	Timing of cab expression 1/pseudo-response regulator 1	Solyc03g115770.3.1	#N/A
NITAB063872.1	0.0293512	0.00344412	4.0689	2.33164	0.00481534	0.0318643	1.66163	1.71057	0.0224842	0.0216927	3.06528	1.8562	0.00642258	0.00894392	2.73896	1.24854	Probable calcium-binding protein CML15	sp|Q9FZ75|CML15_ARATH	Calmodulin, putative	Solyc03g114420.1.1	calcium-mediated signaling [GO:0019722]; spindle pole body organization [GO:0051300]
NITAB063907.1	2.63221	1.35744	6.76586	3.91105	1.50446	2.24244	4.66815	2.92136	4.29176	5.47871	7.02141	5.01271	6.75497	2.12054	7.33366	4.62978	Probable 4-coumarate--CoA ligase 3	sp|Q6ETN3|4CL3_ORYSJ	4-coumarate:CoA ligase-like protein	Solyc03g025720.3.1	phenylpropanoid metabolic process [GO:0009698]
NITAB063937.1	5.74454	2.46947	13.062	10.9624	2.58754	3.23771	7.75071	6.3572	6.75107	9.97211	11.0902	10.6692	9.83353	0.915806	12.1432	8.24069	U-box domain-containing protein 19	sp|O80742|PUB19_ARATH	U-box domain-containing protein 19, putative	Solyc03g114160.1.1	regulation of seed germination [GO:0010029]
NITAB063965.1	2.22141	2.33459	5.49521	9.27921	2.44306	2.48622	9.99443	10.0744	2.49673	2.17058	4.13449	4.34956	2.29931	2.7258	3.57598	7.70411	Nucleobase-ascorbate transporter LPE1	sp|Q41760|LPE1_MAIZE	PermeaseI-like protein	Solyc03g114030.3.1	0
NITAB063972.1	0.573697	0.967768	6.93314	5.80045	0.576561	0.783061	8.38925	9.47383	0.925347	0.670331	4.18532	10.079	1.10616	1.10415	9.88783	7.67451	#N/A	#N/A	#N/A	#N/A	#N/A
NITAB064010.1	1.13218	0.752202	2.81348	2.28405	0.880176	0.949985	2.40686	1.60103	0.796519	1.44819	2.50105	2.19809	1.15791	0.916224	3.38522	2.77358	#N/A	#N/A	F17F16.3 protein	Solyc03g113510.2.1	#N/A
NITAB064091.1	0.561762	0.542429	2.99878	2.48688	0.534051	0.506565	2.15226	1.51022	1.47928	1.05064	3.14289	2.55906	1.81258	0.0566449	3.70315	2.87077	Cell division cycle protein 48 homolog	sp|P54774|CDC48_SOYBN	cell division cycle 48	Solyc03g112590.3.1	autophagosome maturation [GO:0097352]; ER-associated misfolded protein catabolic process [GO:0071712]; macroautophagy [GO:0016236]; mitotic spindle disassembly [GO:0051228]; retrograde protein transport, ER to cytosol [GO:0030970]; ubiquitin-dependent ERAD pathway [GO:0030433]
NITAB064144.1	0.169606	0.142437	2.7257	1.67638	0.130622	0.172941	1.82347	1.20337	0.238141	0.155338	3.32462	2.09387	0.241653	0.211483	3.96799	1.83976	L-tryptophan--pyruvate aminotransferase 1	sp|Q9S7N2|TAA1_ARATH	Tryptophan aminotransferase related 2, putative	Solyc03g112460.3.1	auxin polar transport [GO:0009926]; defense response to bacterium [GO:0042742]; flower development [GO:0009908]; gynoecium development [GO:0048467]; indoleacetic acid biosynthetic process [GO:0009684]; leaf development [GO:0048366]; maintenance of root meristem identity [GO:0010078]; phloem or xylem histogenesis [GO:0010087]; positive gravitropism [GO:0009958]; response to ethylene [GO:0009723]; …
NITAB064149.1	0.0629247	0.0815607	3.13247	4.02053	0.0755391	0.11637	3.85904	3.1103	0.0174173	0.0652196	3.93556	2.49928	0.0268776	0.125311	2.47646	2.81356	Short-chain dehydrogenase TIC 32, chloroplastic	sp|Q6RVV4|TIC32_PEA	NAD	Solyc03g112540.3.1	protein transport [GO:0015031]
NITAB064195.1	0.261511	0.092176	1.70412	2.58141	0.0860809	0.259157	0.215737	1.02585	0.112334	0.769579	0.591959	0.587508	0.352672	0.0168013	0.627428	2.87273	#N/A	#N/A	Cellulose synthase	Solyc09g072820.3.1	#N/A
NITAB064244.1	10.5198	11.9034	27.9997	33.449	8.41097	7.43365	67.9545	39.1171	8.93139	8.32732	18.6896	27.8813	9.669	10.4623	18.0151	35.8436	#N/A	#N/A	#N/A	#N/A	#N/A
NITAB064272.1	0.401874	0.452868	18.0845	30.5573	0.789977	0.68647	34.4683	29.3702	0.453413	0.175977	13.5144	13.0877	0.243633	0.917611	11.8377	27.314	Pectate lyase	sp|O24554|PLY_ZINVI	Pectate lyase family protein	Solyc03g111690.3.1	pectin catabolic process [GO:0045490]
NITAB064381.1	0.0534095	0.0479561	3.2094	7.30277	0.01239	0.119853	6.02603	10.1307	0.141685	0.116852	1.90613	5.96124	0.142352	0.0378216	2.83161	9.03245	Probable 1-deoxy-D-xylulose-5-phosphate synthase, chloroplastic	sp|O78328|DXS_CAPAN	#N/A	#N/A	1-deoxy-D-xylulose 5-phosphate biosynthetic process [GO:0052865]; terpenoid biosynthetic process [GO:0016114]; thiamine biosynthetic process [GO:0009228]
NITAB064382.1	0.135678	0.139752	5.38607	11.2859	0.0699302	0.120018	8.16367	15.8127	0.185487	0.14197	2.5815	7.83817	0.153123	0.0213928	4.76955	14.3469	GDSL esterase/lipase 4	sp|Q9LJP1|GRIP4_ARATH	Lipase, GDSL	Solyc11g051060.2.1	lipid catabolic process [GO:0016042]
NITAB064415.1	20.8531	24.0692	33.7087	52.0938	17.8643	17.3022	99.6897	64.2021	18.6037	15.7363	30.5852	54.8984	17.6632	23.0454	23.4425	53.1862	#N/A	#N/A	#N/A	#N/A	#N/A
NITAB064604.1	12.8938	13.3577	7.16181	4.77556	13.9383	16.0604	9.6774	7.39389	12.6509	12.7821	5.35244	5.08216	12.3442	16.7627	9.77335	9.87559	Bidirectional sugar transporter SWEET12	sp|O82587|SWT12_ARATH	Bidirectional sugar transporter SWEET	Solyc03g097600.3.1	embryo development ending in seed dormancy [GO:0009793]; protein homooligomerization [GO:0051260]; seed maturation [GO:0010431]; sucrose transport [GO:0015770]
NITAB064629.1	1.17476	1.15241	3.2732	5.71959	1.04952	1.57426	3.71926	4.07765	0.698776	0.970298	3.12018	2.53352	0.84981	1.61766	1.86616	4.18476	Protein IQ-DOMAIN 1	sp|Q9SF32|IQD1_ARATH	SUN-like protein 10	Solyc03g083100.3.1	0
NITAB064732.1	0.0268499	0.0234784	4.84212	7.63963	0.045146	0.0109501	4.89372	5.41948	0.0489723	0.0230892	4.46414	3.99856	0.00917818	0.0170312	2.03804	4.07077	BTB/POZ domain-containing protein At3g56230	sp|Q9LYL9|Y3623_ARATH	BTB/POZ domain-containing protein	Solyc06g050860.3.1	protein ubiquitination [GO:0016567]
NITAB064736.1	0.0229536	0.00704562	2.94173	2.06736	0.0138693	0.0209543	1.10486	1.80739	0.00141645	0.0132634	4.31475	2.20076	0.0294285	0.0549537	1.41952	0.960422	#N/A	#N/A	Hypoxia-responsive family protein	Solyc06g050870.3.1	#N/A
NITAB064742.1	3.41169	1.65237	26.6023	21.7719	2.78566	2.24068	23.1335	18.477	4.96716	4.54442	25.9379	16.4839	5.48629	1.43316	22.5723	20.4507	Beta-carotene hydroxylase 2, chloroplastic	sp|O49814|BCH2_CAPAN	beta-carotene hydroxylase-2	Solyc03g007960.3.1	carotenoid biosynthetic process [GO:0016117]
NITAB064777.1	0.0255318	0.0156659	6.14853	3.66969	0.0174192	0.0185811	4.88533	5.76278	0.0304011	0	5.86471	6.27583	0	0	7.14435	7.76131	#N/A	#N/A	R2R3MYB transcription factor 71	Solyc05g053150.2.1	#N/A
NITAB064782.1	3.19615	3.16783	2.6361	3.8801	0.770021	1.29866	0.613601	0.963223	1.34945	0.697462	0.888494	0.352632	3.5287	3.25692	2.61029	4.63703	#N/A	#N/A	Peroxidase	Solyc02g084790.3.1	#N/A
NITAB064802.1	3.65797	3.89594	2.66771	5.42978	5.59168	3.32685	3.98154	4.43194	3.91107	3.78983	1.85231	2.72641	4.87506	4.92422	1.60583	3.76429	Heavy metal-associated isoprenylated plant protein 8	sp|Q9M8T7|HIP8_ARATH	Heavy metal transport/detoxification superfamily protein	Solyc06g072700.3.1	metal ion transport [GO:0030001]
NITAB064869.1	0.0536994	0.0700275	10.7772	14.2847	0.174963	0.0971169	10.5184	11.033	0.0431972	0.06202	11.0977	8.01601	0.0382585	0.245763	9.32677	9.0692	Heavy metal-associated isoprenylated plant protein 9	sp|Q9FLU5|HIP9_ARATH	Heavy metal transport/detoxification superfamily protein	Solyc03g080100.3.1	metal ion transport [GO:0030001]
NITAB064898.1	0.00729317	0.00424672	1.95183	3.66121	0.0202875	0.0118657	3.52245	4.445	0.0139842	0.00704396	1.40925	2.136	0.00583691	0.00386728	1.34827	3.57762	#N/A	#N/A	aspartic/glutamic acid-rich protein	Solyc06g072810.3.1	#N/A
NITAB064953.1	44.8904	61.6593	3.71591	15.6962	66.6817	40.4769	12.7912	18.7036	43.2286	72.7697	5.23648	6.5743	67.0392	69.6743	6.13601	20.4729	#N/A	#N/A	Domain of Uncharacterized protein function, putative	Solyc06g030470.3.1	#N/A
NITAB065026.1	0.0090745	0.00883971	3.2811	10.0752	0.027119	0.00237554	7.58337	8.404	0.00761644	0	2.14535	2.86725	0.0165815	0.0334772	1.99606	7.03024	Arginine biosynthesis bifunctional protein ArgJ, chloroplastic	sp|Q3C251|ARGJ_CITLA	#N/A	#N/A	arginine biosynthetic process [GO:0006526]
NITAB065053.1	0.37743	0.490789	1.72698	3.78048	0.469177	0.443704	3.4265	4.17838	0.557671	0.496072	2.18105	4.7156	0.416074	0.187828	4.63287	3.86565	Retrovirus-related Pol polyprotein from transposon TNT 1-94	sp|P10978|POLX_TOBAC	#N/A	#N/A	DNA integration [GO:0015074]
NITAB065055.1	0.801247	1.18416	1.65423	3.6042	1.02338	1.59167	2.04484	4.10613	0.48495	1.69818	1.25757	3.67495	0.567247	2.19103	1.7637	4.89417	Protein TIFY 6a	sp|A2YVF1|TIF6A_ORYSI	Jasmonate ZIM-domain protein 7b	Solyc03g118540.3.1	0
NITAB065252.1	0.865573	1.15279	2.74667	5.63574	1.18584	1.32973	4.18542	5.01205	0.771433	0.827115	1.70381	2.4465	0.717259	1.31144	2.00182	4.49589	#N/A	#N/A	F5O11.10, putative isoform 1	Solyc03g007180.1.1	#N/A
NITAB065258.1	926.356	1409.03	1397.76	1212.58	1113.43	866.817	2195.22	1138.47	1071.95	736.13	1170.59	1239.32	843.295	1050.41	770.038	1544.1	#N/A	#N/A	#N/A	#N/A	#N/A
NITAB065262.1	0.181076	0.332555	7.0025	12.1235	0.294337	0.340926	12.4481	13.038	0.183984	0.321921	4.52605	6.30491	0.169839	0.427981	4.17586	11.5322	Protein EXORDIUM-like 7	sp|O82176|EXOL7_ARATH	Phosphate-responsive 1 family protein	Solyc03g083560.1.1	0
NITAB065294.1	0.0191666	0.0164024	2.10256	4.30109	0.0571764	0.0427397	5.19853	4.79722	0.0437852	0.0135602	1.33665	1.72984	0.0152549	0.0170618	1.20104	3.68674	Monocopper oxidase-like protein SKS2	sp|Q9FHN6|SKS2_ARATH	Monocopper oxidase-like protein SKU5	Solyc03g083900.3.1	0
NITAB065309.1	0.0603115	0.0463048	0.315801	0.435639	0.309982	0.373563	2.90639	3.43984	0.410216	0.550951	1.27301	2.17753	0.233341	0.272238	1.84712	2.85452	#N/A	#N/A	DUF1677 family protein	Solyc01g066000.1.1	#N/A
NITAB065349.1	7.36759	8.94367	13.9811	17.6569	11.2504	6.45262	13.4627	12.595	8.7482	8.61077	22.4977	23.4974	9.85711	4.7285	18.0246	30.9628	#N/A	#N/A	glycine-rich protein	Solyc03g093800.1.1	#N/A
NITAB065359.1	0.02932	0.020177	9.31975	28.0603	0.0934304	0.0364689	20.0215	23.983	0.0260882	0.0103951	6.09541	8.97081	0.0527327	0	4.8607	20.56	#N/A	#N/A	#N/A	#N/A	#N/A
NITAB065366.1	0.00907662	0.00818136	4.22716	1.6628	0.0115968	0.0106841	9.47951	7.21857	0.0119836	0.00746254	1.00201	1.59542	0.0193126	0	1.71931	6.3873	Expansin-B6	sp|Q6IVU7|EXPB6_ARATH	beta expansin precursor 2	Solyc03g093390.3.1	sexual reproduction [GO:0019953]
NITAB065430.1	0.415515	0.557164	4.92789	8.82569	0.524148	0.674984	9.04433	8.87607	0.286929	0.310521	4.15263	3.95679	0.261289	0.553615	3.1509	7.00169	Leucine-rich repeat receptor-like protein kinase PXC2	sp|Q9LZV7|PXC2_ARATH	Leucine-rich receptor-like kinase family protein	Solyc06g048950.3.1	protein autophosphorylation [GO:0046777]
NITAB065439.1	2.52046	1.56682	4.48941	9.16925	1.78885	3.01294	2.79814	4.57576	1.27454	2.24146	2.03728	3.83713	0.816549	2.08356	2.70125	6.63061	#N/A	#N/A	Sorghum bicolor protein targeted either to mitochondria or chloroplast proteins T50848	Solyc06g049020.1.1	#N/A
NITAB065440.1	0.64625	0.929364	2.33145	6.40637	1.21247	2.21296	6.37729	7.16275	0.826955	0.371626	1.24049	2.93572	0.363398	1.70501	2.36352	6.40809	Expansin-A8	sp|O22874|EXPA8_ARATH	expansin 2	Solyc06g049050.3.1	plant-type cell wall organization [GO:0009664]; syncytium formation [GO:0006949]
NITAB065454.1	0.388959	0.482907	1.62667	0.944302	0.481973	0.606028	0.929922	0.0172997	0.6854	0.512922	1.56637	0.948578	1.58794	0.421364	1.42123	0.882599	#N/A	#N/A	#N/A	#N/A	#N/A
NITAB065567.1	0.027341	0.0608645	16.1785	23.6661	0.100269	0.026442	16.181	16.2623	0.0516191	0.0697566	17.7237	11.9574	0.0542241	0.0497083	11.2227	15.844	Laccase-17	sp|Q9FJD5|LAC17_ARATH	Laccase	Solyc09g014240.3.1	lignin biosynthetic process [GO:0009809]; lignin catabolic process [GO:0046274]; phenylpropanoid metabolic process [GO:0009698]
NITAB065618.1	34.9267	11.697	5.00278	5.59175	21.0571	21.5479	4.65567	9.90584	20.2379	34.8208	8.72146	1.82654	61.5816	4.88583	15.5274	10.0798	18.2 kDa class I heat shock protein	sp|P27880|HSP12_MEDSA	Heat-shock protein, putative	Solyc09g015000.3.1	0
NITAB065648.1	0.42785	0.535301	2.92935	6.14591	0.476704	0.511137	4.80289	5.13383	0.418473	0.364299	2.65736	2.9773	0.386189	0.665355	2.14713	4.38264	Serine/threonine-protein kinase AFC2	sp|P51567|AFC2_ARATH	Kinase family protein	Solyc06g051500.3.1	mRNA processing [GO:0006397]; protein autophosphorylation [GO:0046777]
NITAB065650.1	9.55777	13.5027	13.5098	15.6082	15.7794	10.3039	28.7315	19.5978	8.55626	7.3104	9.91595	8.30698	9.79734	16.0916	11.0983	28.5954	#N/A	#N/A	#N/A	#N/A	#N/A
NITAB065652.1	0.366072	0.334409	5.88352	4.1495	0.391905	0.45188	5.42298	4.37902	0.401658	0.376201	5.50992	3.45155	0.437642	0.373571	5.51035	3.36747	#N/A	#N/A	#N/A	#N/A	#N/A
NITAB065693.1	0.180106	0.23544	10.1914	13.1983	0.117676	0.140429	7.30274	9.79131	0.183733	0.131797	5.77184	5.14021	0.520527	0.380262	5.98267	6.25632	Auxin-responsive protein IAA16	sp|P0C127|IAA16_ORYSJ	auxin-regulated IAA26	Solyc03g121060.3.1	auxin-activated signaling pathway [GO:0009734]; regulation of transcription, DNA-templated [GO:0006355]
NITAB065699.1	42.1842	40.4145	46.6497	42.0687	43.8319	44.2537	37.1399	32.4385	42.4155	39.613	42.1864	31.6442	43.3677	60.3466	55.6966	39.7321	Delta-1-pyrroline-5-carboxylate synthase	sp|Q96480|P5CS_SOLLC	Delta-1-pyrroline-5-carboxylate synthetase	Solyc06g019170.3.1	L-proline biosynthetic process [GO:0055129]
NITAB065709.1	4.03546	4.06506	11.0763	19.0923	3.95193	5.05171	21.1117	23.6613	3.519	3.24601	7.59808	11.3051	2.98112	4.32149	8.83283	19.6769	Histone H2B	sp|P93354|H2B_TOBAC	Histone H2B	Solyc03g071620.1.1	0
NITAB065711.1	2.31576	3.34323	7.56779	5.67021	2.60442	3.12804	8.09445	9.13062	2.8679	3.01454	3.90126	6.70299	2.63952	3.12173	5.81409	12.7745	Non-symbiotic hemoglobin 2	sp|Q941P9|HBL2_SOLLC	Non-symbiotic hemoglobin 1	Solyc03g071690.3.1	fatty acid metabolic process [GO:0006631]; triglyceride biosynthetic process [GO:0019432]
NITAB065727.1	0.509045	0.931897	2.63789	2.82137	0.835632	1.71516	4.90365	5.11754	1.84351	0.506045	1.8033	4.13039	0.508369	0.393968	2.52938	6.31163	Flowering-promoting factor 1	sp|O23624|FPF1_ARATH	Flowering promoting factor 1	Solyc01g066980.3.1	positive regulation of flower development [GO:0009911]; vegetative to reproductive phase transition of meristem [GO:0010228]
NITAB065741.1	0.614727	1.01773	1.48768	2.12761	1.03134	1.31676	2.38314	1.60606	1.02428	1.13464	1.28841	1.17033	1.96192	1.54245	3.7247	4.79513	Putative respiratory burst oxidase homolog protein J	sp|Q9LZU9|RBOHJ_ARATH	DUF1666	Solyc02g087990.3.1	0
NITAB065751.1	2.22361	1.02469	2.45486	2.94415	0.725074	0.831087	2.43419	3.28759	1.71199	2.25541	4.97649	5.54279	1.14894	2.47989	5.61852	1.44104	#N/A	#N/A	#N/A	#N/A	#N/A
NITAB065781.1	3.06014	1.53482	4.4469	3.25738	1.78018	1.66893	3.52331	3.52135	3.2447	4.3984	5.02591	3.78977	5.37201	0.632737	5.03972	2.52238	#N/A	#N/A	dehydration responsive element binding protein 1	Solyc06g050520.2.1	#N/A
NITAB065789.1	0.0713628	0.158229	10.2549	20.8682	0.115414	0.118499	13.1492	15.075	0.0745537	0.0725852	9.55586	10.274	0.0821986	0.166686	7.25307	12.9196	Protein trichome birefringence-like 32	sp|Q9SRL3|TBL32_ARATH	Trichome birefringence-like protein	Solyc06g050920.3.1	plant-type secondary cell wall biogenesis [GO:0009834]; xylan acetylation [GO:1990937]
NITAB065832.1	0.411898	0.454714	20.3068	17.2447	0.296165	0.306785	12.1667	12.0338	0.708051	0.464182	19.7391	15.8172	0.682989	0.426359	25.7472	18.1686	Precursor of CEP13	sp|Q9FZ54|PCP13_ARATH	nuclear factor kappa-B-binding protein	Solyc02g094540.3.1	cellular response to nitrogen starvation [GO:0006995]; multicellular organism development [GO:0007275]; nitrate import [GO:1902025]; regulation of root development [GO:2000280]; response to ammonium ion [GO:0060359]; response to gibberellin [GO:0009739]; response to nitrate starvation [GO:0090548]; response to nitrogen compound [GO:1901698]; response to osmotic stress [GO:0006970]
NITAB065918.1	0.011785	0.0172874	3.58906	2.99238	0.03097	0.0128602	2.25392	2.15313	0.0175109	0.00519042	3.91781	3.63788	0.173098	0.0286904	3.8996	2.45611	Plant cysteine oxidase 1	sp|Q9LXG9|PCO1_ARATH	2-aminoethanethiol dioxygenase	Solyc03g113130.3.1	anaerobic respiration [GO:0009061]; detection of hypoxia [GO:0070483]; peptidyl-cysteine oxidation [GO:0018171]; response to hypoxia [GO:0001666]
NITAB065988.1	22.9584	11.1896	8.985	8.01865	13.2022	17.5925	10.7343	10.5452	22.7696	23.2281	10.314	12.4669	33.0873	12.9683	17.4533	19.6162	#N/A	#N/A	Alpha-galactosidase	Solyc04g008730.3.1	#N/A
NITAB066099.1	0.101862	0.0348728	7.2124	13.8281	0.0970862	0.0430451	9.82243	10.401	0.0309124	0.0299873	6.06141	6.98135	0.0345095	0.074628	4.29852	8.01369	CRIB domain-containing protein RIC4	sp|Q9FFD5|RIC4_ARATH	ROP-interactive CRIB motif protein	Solyc11g008880.2.1	cellulose microfibril organization [GO:0010215]; establishment of vesicle localization [GO:0051650]; multicellular organism development [GO:0007275]; pollen tube growth [GO:0009860]; regulation of actin filament polymerization [GO:0030833]; regulation of exocytosis [GO:0017157]; regulation of growth [GO:0040008]
NITAB066112.1	1.22998	0.959461	3.27033	3.18879	1.14554	0.901874	2.55965	2.37685	1.32358	1.36104	3.34769	2.93804	1.70821	1.09101	4.87363	3.34968	#N/A	#N/A	Calcium-dependent lipid-binding	Solyc01g111520.3.1	#N/A
NITAB066155.1	0.0319694	0.116651	6.29629	5.8184	0.18886	0.161959	9.98109	6.99041	0.0753093	0.066127	3.97468	2.3888	0.0273077	0.105637	7.6927	5.82388	Late embryogenis abundant protein 2	sp|Q9SRX6|LEA2_ARATH	Late embryogenesis abundant protein	Solyc06g009140.3.1	response to salt stress [GO:0009651]; response to water deprivation [GO:0009414]
NITAB066283.1	3.22458	2.46199	5.73341	5.06578	3.14091	3.02893	5.71864	4.81596	3.50314	3.38045	6.01792	4.84517	3.56953	3.12298	7.90472	5.87382	#N/A	#N/A	Formin-like protein	Solyc06g069660.2.1	#N/A
NITAB066285.1	3.56052	2.63721	8.97864	7.93839	3.7355	3.48671	9.41664	6.86865	3.64059	3.74842	9.19577	7.88276	4.74057	3.5785	13.6489	8.66121	#N/A	#N/A	#N/A	#N/A	#N/A
NITAB066396.1	0.166673	0.125016	6.39407	6.09043	0.11158	0.0645215	7.30497	4.75737	0.114214	0.191418	6.22738	4.62159	0.0885918	0.0541342	5.77701	4.79079	#N/A	#N/A	High mobility group	Solyc06g050320.3.1	#N/A
NITAB066414.1	0.21466	0.149668	3.81026	6.38278	0.151471	0.203103	6.37714	6.26076	0.124899	0.216361	2.45353	2.1147	0.162224	0.130075	2.12034	5.63657	WEB family protein At3g56270	sp|Q9LYL6|Y3270_ARATH	weak chloroplast movement under blue light protein	Solyc06g050350.3.1	chloroplast accumulation movement [GO:0009904]; chloroplast avoidance movement [GO:0009903]
NITAB066519.1	0.0203257	0.0923344	1.95818	4.0818	0.0285135	0.106042	1.51168	5.86895	0.0793681	0.0271618	1.04144	2.27764	0.0385861	0.0426009	1.93096	5.16566	#N/A	#N/A	Cytochrome P450, putative	Solyc08g062950.3.1	#N/A
NITAB066521.1	0.0248793	0.0285767	5.29565	9.10892	0.0629123	0.0351552	12.3854	10.6038	0.0182175	0.020034	3.23539	4.80717	0.0181039	0.0585282	3.57825	9.41158	Endoglucanase 17	sp|O81416|GUN17_ARATH	LEE14BDGL L.esculentum endo-1,4-beta-D-glucanase	Solyc11g040340.2.1	cellulose catabolic process [GO:0030245]; cell wall organization [GO:0071555]
NITAB066553.1	0.195633	0.0273422	4.80417	6.70386	0.0782905	0.174099	3.32235	5.27869	0.0829195	0.274251	2.12345	5.33784	0.173804	0.0158458	3.24247	7.08138	#N/A	#N/A	Transmembrane protein, putative	Solyc10g080360.1.1	#N/A
NITAB066581.1	0.404338	0.415282	2.6969	4.08743	0.255647	0.26458	7.46452	5.25518	0.281055	0.237424	1.19168	1.97877	0.392203	0.180276	1.60397	3.74687	Peroxidase 15	sp|Q9LEH3|PER15_IPOBA	Peroxidase	Solyc11g072920.2.1	hydrogen peroxide catabolic process [GO:0042744]; response to oxidative stress [GO:0006979]
NITAB066589.1	0.727906	0.989291	10.1023	6.29247	0.838523	0.587861	5.66366	6.52456	0.892977	1.0816	9.56029	8.70699	1.31974	0.674288	12.4997	12.3303	#N/A	#N/A	#N/A	#N/A	#N/A
NITAB066678.1	22.9937	18.2034	7.88566	3.79951	19.6506	15.7026	4.73023	3.82192	30.3783	23.221	8.9966	4.41953	28.0761	12.9323	9.51879	5.38726	Non-specific lipid-transfer protein 2	sp|Q03461|NLTP2_TOBAC	Non-specific lipid-transfer protein	Solyc10g075070.2.1	lipid transport [GO:0006869]
NITAB066679.1	88.153	65.3425	17.2178	6.92423	73.538	62.1232	10.1932	5.81636	96.5865	92.558	22.1704	9.41067	98.9167	48.204	22.5673	8.15209	#N/A	#N/A	#N/A	#N/A	#N/A
NITAB066809.1	0.785881	0.873911	0.282292	0.919865	0.681396	0.636993	0.625949	2.49973	0.894618	0.736584	0	0	1.08592	0.468563	0	1.68108	60S ribosomal protein L34-3	sp|Q9LJW6|RL343_ARATH	#N/A	#N/A	ribosome biogenesis [GO:0042254]; translation [GO:0006412]
NITAB066816.1	0.836294	0.69659	9.18424	8.20098	1.13718	1.15424	9.44027	6.41137	0.727482	0.645013	8.86757	5.29691	0.767762	1.06174	10.8393	8.57769	#N/A	#N/A	Loricrin-like	Solyc08g008180.2.1	#N/A
NITAB066880.1	0.0218721	0.0220432	2.3994	4.0237	0.0151471	0.00617763	4.5981	7.1427	0.00257824	0	1.0842	2.7977	0.0060168	0.0200055	1.43955	5.84801	AT-hook motif nuclear-localized protein 21	sp|O82166|AHL21_ARATH	AT hook motif DNA-binding family protein	Solyc08g077010.1.1	anther development [GO:0048653]; carpel development [GO:0048440]; negative regulation of transcription, DNA-templated [GO:0045892]
NITAB066883.1	0.475779	0.911102	1.47712	3.74993	0.318983	0.754211	1.66734	4.14807	0.562502	0.574419	0.78605	2.82304	0.418755	0.404574	1.38702	3.33207	Isoflavone 2'-hydroxylase	sp|P93147|C81E1_GLYEC	Cytochrome P450	Solyc07g014670.3.1	0
NITAB066995.1	0.0497475	0.0751354	25.5281	40.8105	0.138051	0.0800463	38.6326	62.6481	0.0473058	0.174395	11.3106	24.9208	0.0530751	0.173482	19.4798	38.9198	Patatin-like protein 5	sp|O23180|PLP5_ARATH	Patatin	Solyc04g079260.3.1	defense response [GO:0006952]; lateral root formation [GO:0010311]; lipid catabolic process [GO:0016042]
NITAB066997.1	0.00928334	0.059988	7.33871	12.5287	0.0111464	0	10.1434	16.0328	0.00341507	0.0556166	3.09203	8.29009	0.0095507	0.143368	5.87476	10.0764	#N/A	#N/A	#N/A	#N/A	#N/A
NITAB067119.1	0.0483104	0.0469684	0.756105	2.76199	0.039491	0.0661718	1.60017	3.42719	0.0566375	0.0588763	0.499923	1.96266	0.0657323	0.0712909	0.256481	1.69017	(E)-beta-farnesene synthase	sp|C7E5V9|FARS_ZEADI	AP2-like ethylene-responsive transcription factor BBM2	Solyc02g081081.1.1	defense response [GO:0006952]; terpenoid biosynthetic process [GO:0016114]
NITAB067137.1	0.241042	0.130994	6.12436	5.02255	0.137237	0.034685	2.98644	2.79465	0.0873143	0.30616	5.22391	3.74249	0.428905	0.0331025	5.60175	4.57505	#N/A	#N/A	Hypoxia-responsive family protein	Solyc01g099820.3.1	#N/A
NITAB067230.1	10.0457	8.95053	47.5027	52.6906	11.4945	9.63985	38.5458	32.8744	11.9435	9.4852	46.0942	37.0647	12.0697	7.65952	50.478	37.6378	#N/A	#N/A	BAG family molecular chaperone regulator 2	Solyc06g035720.3.1	#N/A
NITAB067234.1	5.98348	8.85171	26.5536	32.4772	5.2778	5.61406	58.2023	24.5884	5.07305	3.2239	19.2503	20.9694	5.25613	5.54301	12.7086	35.2112	#N/A	#N/A	#N/A	#N/A	#N/A
NITAB067326.1	0.0386002	0.0196517	3.36131	9.65205	0	0.00936478	8.14475	11.4193	0.00921847	0.0123315	2.09578	6.00202	0.0208581	0.0681036	2.69487	5.22768	Fruit-specific protein	sp|P14903|FSPM_SOLLC	Metallocarboxypeptidase inhibitor	Solyc03g031480.3.1	0
NITAB067360.1	0.0456091	0.0189284	7.6044	10.6647	0.0548493	0.00733673	10.1416	12.8678	0.0211339	0.0276441	4.25132	6.56892	0.0197462	0.0368734	4.75907	9.98931	Early nodulin-like protein 3	sp|Q8LC95|ENL3_ARATH	Early nodulin-like protein	Solyc08g006790.3.1	0
NITAB067437.1	19.2688	12.9238	13.6741	12.2294	13.3694	13.93	10.2261	8.21843	29.0538	25.2506	12.3886	11.2513	30.0239	5.2485	15.6906	10.559	CSC1-like protein ERD4	sp|A9LIW2|CSC1L_BRAJU	Early-responsive to dehydration stress family protein	Solyc08g023440.3.1	ion transport [GO:0006811]
NITAB067738.1	0.969253	1.1502	1.87092	3.25922	1.61512	2.05968	6.63166	11.5559	0.60348	1.04481	0.615167	2.68602	0.881952	2.17502	1.85822	10.0263	#N/A	#N/A	TRAF-like superfamily protein	Solyc10g049420.2.1	#N/A
NITAB067905.1	5.61173	9.49055	19.8799	27.1397	8.48255	5.62438	48.9937	22.2752	6.40966	4.58885	15.7302	21.2537	6.0605	5.251	10.0884	27.234	#N/A	#N/A	Pentatricopeptide repeat superfamily protein	Solyc11g065250.1.1	#N/A
NITAB067928.1	5.16854	3.77098	5.66668	9.88378	3.99323	6.02787	27.9056	18.9854	6.56845	4.32871	2.58779	4.26798	6.1751	2.88626	5.09124	17.0566	MDIS1-interacting receptor like kinase 1	sp|Q9M0G7|MIK1_ARATH	TRAF-like superfamily protein	Solyc10g049420.2.1	cell differentiation [GO:0030154]; phloem or xylem histogenesis [GO:0010087]; procambium histogenesis [GO:0010067]; protein autophosphorylation [GO:0046777]; protein phosphorylation [GO:0006468]
NITAB067965.1	0.0314445	0.0125684	2.98131	2.52351	0.0593584	0.00976159	2.78837	2.23874	0.0145877	0.00395331	2.18936	1.5644	0.023243	0.0265667	4.23835	3.45768	Alanine--glyoxylate aminotransferase 2 homolog 3, mitochondrial	sp|Q9SR86|AGT23_ARATH	Alanine-glyoxylate aminotransferase, putative	Solyc10g076250.2.1	cellular response to nitrogen levels [GO:0043562]; photorespiration [GO:0009853]
NITAB067985.1	3.10478	5.12072	11.8383	20.9748	2.05342	0.877877	13.1023	9.87146	2.85335	1.76563	7.49876	9.38067	3.17868	0.327506	5.62991	15.952	Glycine-rich RNA-binding protein	sp|Q03878|GRP1_DAUCA	RNA-binding glycine-rich protein	Solyc10g051390.2.1	0
NITAB068037.1	0.507419	0.201297	5.70348	8.97837	0.324017	0.244796	10.4442	11.7136	0.461366	0.334267	3.85248	4.74017	0.223435	0.0542041	4.16172	9.75068	Lipid transfer-like protein VAS	sp|Q9FFY3|VAS_ARATH	Lipid transfer protein	Solyc08g007460.2.1	0
NITAB068110.1	1.37248	9.88205	68.4791	44.8458	8.3474	2.4475	35.8369	24.689	2.17196	1.54367	37.0479	13.1673	3.37375	1.74713	9.36547	61.5255	#N/A	#N/A	#N/A	#N/A	#N/A
NITAB068111.1	381.766	302.846	1022.72	657.065	244.781	210.288	607.064	673.409	313.483	458.185	1382.85	972.086	299.64	345.185	1277.2	409.086	#N/A	#N/A	Senescence-associated protein, putative	Solyc00g011170.1.1	#N/A
NITAB068130.1	0.0282692	0.0232415	7.35364	6.87831	0.0809524	0.0213607	4.15634	11.1108	0.0233568	0.0625851	2.41432	9.2269	0.0619965	0.0100103	5.89204	67.519	Putrescine N-methyltransferase 4	sp|Q9SEH4|PMT4_TOBAC	spermidine synthase	Solyc08g014310.3.1	nicotine biosynthetic process [GO:0042179]; putrescine biosynthetic process [GO:0009446]
NITAB068133.1	2.04712	3.46632	16.2832	7.85977	8.0991	5.94948	8.10339	11.5584	5.55872	3.28361	9.4422	18.0069	0.226761	0.137259	28.9512	275.697	Putrescine N-methyltransferase 3	sp|Q9SEH5|PMT3_TOBAC	spermidine synthase	Solyc08g014310.3.1	nicotine biosynthetic process [GO:0042179]; putrescine biosynthetic process [GO:0009446]
NITAB068134.1	0.0661974	0.0754148	13.0699	7.82417	0.142321	0.0831986	4.37127	13.7758	0.0180313	0.106771	4.14023	17.9543	0.0980132	0.0903709	13.8684	146.529	Putrescine N-methyltransferase 2	sp|Q9SEH7|PMT2_TOBAC	spermidine synthase	Solyc08g014310.3.1	nicotine biosynthetic process [GO:0042179]; putrescine biosynthetic process [GO:0009446]
NITAB068156.1	6.74402	9.56648	21.0634	26.6097	7.26425	6.2498	41.3757	20.8913	7.94221	4.66264	15.1422	19.6942	5.56085	7.35806	12.9176	35.3851	#N/A	#N/A	#N/A	#N/A	#N/A
NITAB068245.1	0	0.00803316	1.99764	4.62765	0.01977	0.024823	4.01877	6.15705	0.0134801	0.00456509	1.18606	3.11226	0.00560971	0.0458862	1.73942	5.49168	#N/A	#N/A	Ankyrin repeat-containing-like protein	Solyc07g061760.2.1	#N/A
NITAB068249.1	5.85736	6.97106	64.4976	109.518	5.85294	8.18997	104.81	103.798	4.47238	7.45283	48.8557	52.9466	5.35952	8.84777	40.3723	87.2653	Tubulin alpha-2 chain	sp|P14641|TBA2_MAIZE	Tubulin alpha chain	Solyc08g006890.3.1	microtubule-based process [GO:0007017]; microtubule cytoskeleton organization [GO:0000226]; mitotic cell cycle [GO:0000278]
NITAB068250.1	3.28228	9.49158	9.82626	65.7611	6.06676	4.96335	59.8608	59.4213	3.49913	6.23667	13.5407	21.464	5.95336	8.73672	14.9937	53.6196	#N/A	#N/A	#N/A	#N/A	#N/A
NITAB068324.1	0.608969	0.571006	1.08408	3.31598	0.688092	0.505369	0.738271	1.14163	0.39147	0.698377	0.690504	1.03971	0.485193	0.429454	0.764775	0.782439	NDR1/HIN1-like protein 10	sp|Q9SJ52|NHL10_ARATH	Late embryogenesis abundant	Solyc10g081980.2.1	defense response to virus [GO:0051607]; leaf senescence [GO:0010150]; response to other organism [GO:0051707]
NITAB068379.1	7.70207	8.72901	13.4425	13.0455	6.39195	5.79449	26.3547	14.8943	7.02797	6.27263	8.83673	10.4132	7.17666	7.65345	8.39912	16.2684	#N/A	#N/A	#N/A	#N/A	#N/A
NITAB068383.1	0.549105	0.725912	2.15156	4.77107	0.549207	1.15726	2.55332	7.35102	0.189658	1.10648	1.28875	3.281	0.197959	2.67439	1.54208	6.12084	#N/A	#N/A	Ankyrin repeat-containing protein	Solyc02g068600.3.1	#N/A
NITAB068398.1	0.103194	0.0488955	5.12325	12.7895	0.0600493	0.0522089	7.31348	15.0886	0.111816	0.144524	3.33841	10.7028	0.112958	0.0623878	5.47465	13.9712	Indole-3-acetic acid-amido synthetase GH3.5	sp|O81829|GH35_ARATH	IAA-amido synthetase 3-9	Solyc07g063850.3.1	auxin homeostasis [GO:0010252]; camalexin biosynthetic process [GO:0010120]; positive regulation of camalexin biosynthetic process [GO:1901183]; response to auxin [GO:0009733]
NITAB068507.1	0.0187629	0.0248808	11.1586	19.7935	0.0693008	0.0293028	16.4469	34.6183	0.0306155	0.0670295	6.12463	17.0557	0.135338	0.327361	9.88552	22.9401	Trypsin inhibitor 1	sp|Q43667|ITR1_TRIKI	Metallocarboxypeptidase inhibitor	Solyc03g031520.3.1	0
NITAB068561.1	0.0863099	0.0653283	4.7401	6.79036	0.452872	0.439779	23.2938	27.6651	0.0308348	0.0803759	4.90866	5.25205	0.140881	0.0825031	4.36248	6.81614	#N/A	#N/A	#N/A	#N/A	#N/A
NITAB068620.1	6.48469	11.1352	0.897343	27.923	5.35757	4.98101	23.5568	28.6638	6.53229	5.4434	2.13582	8.00783	11.2269	6.20811	6.09878	12.3213	Putative U-box domain-containing protein 46	sp|Q3E9F7|PUB46_ARATH	alpha/beta-Hydrolases superfamily protein	Solyc05g009390.3.1	cellular response to water deprivation [GO:0042631]
NITAB068640.1	0.0643554	0.0458528	1.51408	1.16077	0.0598793	0.0631895	0.476342	0.786642	0.0584154	0.0420793	1.07394	1.19587	0.0877224	0.0518418	2.07022	1.14053	Ethylene-responsive transcription factor 2	sp|Q40479|ERF2_TOBAC	Ethylene Response Factor A.1	Solyc08g078180.1.1	defense response [GO:0006952]; ethylene-activated signaling pathway [GO:0009873]
NITAB068658.1	1.25994	1.26278	27.9693	61.0397	1.72965	2.27157	43.2946	68.4548	0.943072	1.60207	22.986	31.9107	0.828042	3.41788	17.5475	57.3128	5-methyltetrahydropteroyltriglutamate--homocysteine methyltransferase	sp|Q42699|METE_CATRO	ethylene-responsive methionine synthase	Solyc10g081510.2.1	methionine biosynthetic process [GO:0009086]
NITAB068672.1	0.161208	0.138069	17.063	25.1507	0.225078	0.145225	20.3622	18.3469	0.206368	0.142435	15.3349	13.2915	0.147589	0.0669174	11.4708	15.4702	#N/A	#N/A	Legume-specific protein	Solyc10g086630.1.1	#N/A
NITAB068694.1	0.00514288	0.0238221	2.7975	2.20104	0.0460674	0.00108182	4.51853	2.33098	0.00126128	0	1.0308	1.26049	0	0.0467832	1.03	2.33973	#N/A	#N/A	#N/A	#N/A	#N/A
NITAB068908.1	0.722059	0.320835	9.76329	4.21284	0.819629	0.990419	7.05497	5.7031	0.197196	1.32843	8.89098	4.5638	0.290453	1.21186	6.74847	5.40338	Aquaporin PIP2-1	sp|P43286|PIP21_ARATH	plasma membrane intrinsic protein 2.5	Solyc10g084120.2.1	hydrogen peroxide transmembrane transport [GO:0080170]; response to abscisic acid [GO:0009737]; response to water deprivation [GO:0009414]; water transport [GO:0006833]
NITAB068941.1	0.0204705	0.00841359	0.845047	1.70347	0.0123447	0.0125377	3.28683	2.13259	0.00916743	0.0209679	0.395816	0.757929	0	0.0271644	0.582094	1.74256	Patatin-like protein 7	sp|Q9SV43|PLP7_ARATH	Patatin	Solyc10g080690.2.1	galactolipid metabolic process [GO:0019374]; lipid catabolic process [GO:0016042]; phospholipid metabolic process [GO:0006644]; regulation of growth [GO:0040008]; response to other organism [GO:0051707]
NITAB068961.1	0.0241673	0.018114	3.10286	5.55244	0.0106421	0.0166016	7.39267	6.65429	0.0298357	0.0326701	1.65913	3.75808	0.0253733	0.0324859	2.07295	5.20628	Cationic peroxidase 1	sp|P22195|PER1_ARAHY	Peroxidase	Solyc10g076210.2.1	hydrogen peroxide catabolic process [GO:0042744]; response to oxidative stress [GO:0006979]
NITAB068976.1	0.437921	1.00339	5.46765	4.201	0.786237	1.21502	8.94092	8.74589	0.997025	1.11838	3.0824	9.84452	0.787515	1.37489	7.99587	8.51502	#N/A	#N/A	#N/A	#N/A	#N/A
NITAB068997.1	0.0759826	0.0864074	4.94041	2.69732	0.117949	0.121034	2.0735	2.363	0.169892	0.032064	5.27024	3.81226	0.806322	0.11881	2.42791	1.83831	#N/A	#N/A	Pyruvate kinase	Solyc10g050990.1.1	#N/A
NITAB069191.1	0.518709	0.367069	44.8815	36.46	0.490678	0.332041	30.4867	24.6583	1.14318	0.700807	44.1014	28.1325	1.40383	0.181931	42.0885	24.4173	#N/A	#N/A	TRM32-like protein	Solyc10g084750.1.1	#N/A
NITAB069253.1	2.2861	1.86238	10.8805	6.2532	1.79013	2.8633	7.52496	6.04285	2.71647	3.15051	11.2137	8.0856	2.27053	2.18682	12.1768	8.08082	NAD(P)H-quinone oxidoreductase subunit K, chloroplastic	sp|A9L9A0|NDHK_LEMMI	#N/A	#N/A	photosynthesis, light reaction [GO:0019684]
NITAB069254.1	2.22766	1.854	10.9937	6.17533	1.77696	2.94001	7.54613	5.73048	2.59041	3.25548	11.1077	7.73627	2.27596	2.18421	12.2047	8.04119	Arginine decarboxylase	sp|Q43075|SPE1_PEA	arginine decarboxylase 1	Solyc10g054440.2.1	arginine catabolic process [GO:0006527]; putrescine biosynthetic process [GO:0009446]; spermidine biosynthetic process [GO:0008295]
NITAB069289.1	0.232863	0.187887	2.46582	5.0762	0.368766	0.542959	3.01109	3.93704	0.110356	0.237423	2.17617	3.02647	0.187607	0.867063	1.52743	3.18719	Glucomannan 4-beta-mannosyltransferase 2	sp|Q9FNI7|CSLA2_ARATH	Cellulose synthase-like protein	Solyc09g009010.3.1	cell wall organization [GO:0071555]; mucilage biosynthetic process [GO:0010192]; mucilage metabolic process involved in seed coat development [GO:0048359]
NITAB069301.1	0	0.00389262	0.884225	3.9567	0	0.0122611	1.42243	3.45317	0.0124536	0.0127002	0.455808	2.14494	0.0133877	0	0.575527	2.45722	Putative RING-H2 finger protein ATL36	sp|Q9M0R5|ATL36_ARATH	RING/U-box superfamily protein	Solyc03g112340.1.1	protein ubiquitination [GO:0016567]
NITAB069586.1	0.0369012	0.0285256	2.84373	1.91729	0.0238778	0.00313744	1.223	0.847735	0.0012193	0.00768269	4.66428	2.5276	0.0193118	0.01575	1.20383	0.94861	Alcohol dehydrogenase 3	sp|P14675|ADH3_SOLTU	Alcohol dehydrogenase	Solyc06g059740.3.1	0
NITAB069591.1	0.151947	0.139733	22.2564	33.9313	0.321343	0.138443	38.7571	43.7498	0.172066	0.0567915	15.9363	16.3657	0.122317	0.185013	13.254	38.1141	Probable aquaporin PIP-type pTOM75	sp|Q08451|PIP1_SOLLC	plasma membrane intrinsic protein 1.3	Solyc12g056220.2.1	response to water deprivation [GO:0009414]
NITAB069664.1	0.028529	0.0510984	1.54382	2.18583	0.0492417	0.0164284	3.4749	4.10412	0.0347233	0.0309996	1.04404	1.59267	0.00927623	0.115454	1.12875	2.83618	Transcription repressor OFP2	sp|O04351|OFP2_ARATH	ovate family protein 20	Solyc10g076180.1.1	negative regulation of transcription, DNA-templated [GO:0045892]
NITAB069717.1	0.191846	0.0991629	9.50824	13.0463	0.2116	0.210368	8.22745	9.43987	0.13001	0.194417	4.97572	5.89977	0.174998	0.280657	3.93897	10.2526	Copper transporter 2	sp|Q9STG2|COPT2_ARATH	Copper transporter, putative	Solyc08g006250.1.1	copper ion import across plasma membrane [GO:0098705]
NITAB069725.1	0.0174903	0.0320279	3.06414	5.01411	0.0643637	0.0368286	5.29923	6.37862	0.00230768	0	2.07258	2.70346	0	0.0288774	1.55879	4.89415	#N/A	#N/A	Chalcone-flavanone isomerase family protein	Solyc02g083890.3.1	#N/A
NITAB069756.1	36.571	49.6821	96.1787	88.7115	42.4759	38.0248	181.699	81.321	38.6878	27.8571	67.2538	82.8637	35.8905	44.1124	54.0296	106.145	#N/A	#N/A	#N/A	#N/A	#N/A
NITAB069782.1	142.983	122.307	143.981	136.274	132.889	112.929	120.792	110.506	140.591	118.054	168.532	114.625	152.034	117.913	150.663	91.6788	Non-specific lipid-transfer protein 2	sp|Q03461|NLTP2_TOBAC	Non-specific lipid-transfer protein	Solyc10g075070.2.1	lipid transport [GO:0006869]
NITAB069783.1	6.26073	5.62145	6.79754	8.25802	5.94388	5.0886	4.96462	5.40903	5.16491	4.45325	7.93767	5.72915	5.46669	5.02341	8.62812	5.57227	#N/A	#N/A	#N/A	#N/A	#N/A
NITAB069809.1	3.58101	4.41272	13.9927	22.7203	4.17717	5.23179	24.0723	26.6302	4.48139	4.37029	9.91023	11.9448	4.57744	4.92981	9.95734	20.9027	Tubulin beta-1 chain	sp|P37392|TBB1_LUPAL	Tubulin beta chain	Solyc10g086760.2.1	microtubule-based process [GO:0007017]
NITAB069852.1	0.0961689	0.103044	10.2771	21.2109	0.180197	0.117876	12.7473	16.4501	0.0648905	0.115852	9.92774	10.7998	0.0948024	0.23111	6.78756	13.0096	S-adenosylmethionine synthase 3	sp|P43282|METK3_SOLLC	S-adenosylmethionine synthase	Solyc10g083970.1.1	one-carbon metabolic process [GO:0006730]; S-adenosylmethionine biosynthetic process [GO:0006556]
NITAB069942.1	1.93104	0.858036	0.703584	2.03854	1.7659	1.49103	2.57798	1.73454	1.29188	1.38627	0.496	0.731829	0.786809	0.882032	0.296503	1.12191	#N/A	#N/A	transcription initiation factor TFIID subunit 1b-like protein	Solyc10g050510.1.1	#N/A
NITAB069946.1	0.0118696	0	5.05129	3.01521	0.0794459	0.00521942	5.08755	5.9603	0.00405683	0.0211831	3.04028	16.3536	0.0319373	0	2.60727	6.30549	Fruit-specific protein	sp|P14903|FSPM_SOLLC	Metallocarboxypeptidase inhibitor	Solyc05g008550.3.1	0
NITAB069971.1	1.57698	2.24138	3.33373	7.42312	1.96072	1.69558	7.99419	10.0063	1.17983	1.10457	1.69139	4.70513	1.40505	2.01789	2.08888	7.5412	Leucine-rich repeat extensin-like protein 4	sp|Q9LHF1|LRX4_ARATH	Leucine-rich repeat receptor-like protein kinase family	Solyc10g050110.1.1	cell wall organization [GO:0071555]
NITAB070008.1	1.6612	1.1524	4.82496	2.69834	1.7109	1.86132	3.601	5.18882	2.41514	1.5646	2.83273	3.97542	2.1001	1.21443	3.68431	4.91949	#N/A	#N/A	transmembrane protein, putative	Solyc10g074950.2.1	#N/A
NITAB070072.1	1.01123	1.01079	6.16843	5.30315	0.736754	0.677052	8.56648	6.84257	0.99353	0.785454	3.85567	8.66913	1.18681	0.522842	9.92743	7.7436	#N/A	#N/A	#N/A	#N/A	#N/A
NITAB070118.1	1.26753	1.59542	8.11986	7.85978	1.7934	1.44286	10.592	11.0875	1.79459	1.35846	4.84738	12.2373	1.16072	1.4827	10.6341	11.4515	#N/A	#N/A	Pentatricopeptide repeat-containing protein	Solyc07g053520.2.1	#N/A
NITAB070302.1	4.72433	5.36107	8.5352	7.97471	4.1937	3.38458	14.7251	9.43351	3.03932	3.19184	5.77468	7.08141	3.68211	4.20897	4.81221	11.5014	#N/A	#N/A	#N/A	#N/A	#N/A
NITAB070435.1	0.158461	0.390902	3.55271	2.75749	0.0293962	0.191726	1.65066	2.16012	0.245546	0.556293	3.50759	3.1251	0.597246	0.180702	4.76001	3.55052	CEN-like protein 1	sp|Q9XH44|CET1_TOBAC	Terminal flower 1	Solyc03g026050.3.1	0
NITAB070520.1	0.451	0.184908	3.69829	2.09032	0.144226	0.150698	1.28422	0.90391	0.0808503	0.105874	3.44582	0.60209	0.536015	0.160712	7.09952	4.29429	#N/A	#N/A	#N/A	#N/A	#N/A
NITAB070554.1	0.706774	0.647998	4.53557	4.31027	0.760755	0.564529	4.60845	3.16031	0.816776	1.00827	4.95091	3.46237	1.12971	0.39938	4.7911	3.3659	#N/A	#N/A	serine-rich protein-like protein	Solyc06g068330.1.1	#N/A
NITAB070599.1	0.311799	0.34843	3.76862	3.03208	0.414687	0.206698	3.34916	3.00502	0.438361	0.402714	4.22624	2.9423	0.48325	0.15027	5.08534	3.23581	Protein JINGUBANG	sp|O48716|JGB_ARATH	Transducin/WD40 repeat-like superfamily protein	Solyc03g113850.1.1	pollen germination [GO:0009846]
NITAB070609.1	0.466576	0.398171	22.3599	38.6937	0.434276	0.403634	24.2802	31.4672	0.636351	0.514314	24.9395	22.6932	0.485272	0.217444	15.3331	25.2717	#N/A	#N/A	#N/A	#N/A	#N/A
NITAB070627.1	0.784584	1.02022	2.9283	7.60158	1.09449	1.78861	5.12811	9.31319	0.489528	1.06652	1.44073	3.48074	0.588167	2.64074	1.90149	8.17874	Protein CDI	sp|Q9XIP8|CDI_ARATH	Nucleotide-diphospho-sugar transferases superfamily protein	Solyc06g066800.2.1	pollen germination [GO:0009846]; pollen tube growth [GO:0009860]; single fertilization [GO:0007338]
NITAB070629.1	0.226534	0.429615	0.20457	0.845329	0.71215	1.28928	0.428426	2.49608	0.0654448	0.133541	0.0750671	0.283598	0.121437	0.594054	0.122323	1.61359	Auxin-induced protein AUX22	sp|P13088|AUX22_SOYBN	auxin-regulated IAA19	Solyc03g120380.3.1	auxin-activated signaling pathway [GO:0009734]; regulation of transcription, DNA-templated [GO:0006355]
NITAB070647.1	17.3983	20.2924	4.97157	0	20.2435	20.5651	1.06181	1.38227	18.587	15.9335	1.98138	0.400601	20.418	25.3053	1.82191	1.33938	Pentatricopeptide repeat-containing protein At4g33170	sp|Q9SMZ2|PP347_ARATH	#N/A	#N/A	RNA modification [GO:0009451]
NITAB070791.1	0.0518758	0.0314749	8.06809	14.6949	0.163796	0.0617002	9.55326	10.35	0.0726238	0.0418221	7.20995	7.6226	0.0434413	0.0758457	5.16743	8.7688	Protein trichome birefringence-like 32	sp|Q9SRL3|TBL32_ARATH	trichome birefringence-like protein	Solyc06g051350.3.1	plant-type secondary cell wall biogenesis [GO:0009834]; xylan acetylation [GO:1990937]
NITAB070946.1	0.42874	0.528016	5.67875	6.77459	0.637939	0.379616	4.8602	7.0657	0.50597	0.546742	5.33778	6.78445	0.733314	0.354405	7.21452	10.8886	#N/A	#N/A	Transmembrane protein, putative	Solyc03g119810.1.1	#N/A
NITAB071031.1	0	0	1.51637	0.193058	0.109895	0.206675	2.89172	3.03027	0.133177	0.578373	0	1.54421	0	0	0.633318	0.167804	#N/A	#N/A	#N/A	#N/A	#N/A
NITAB071038.1	0.00198911	0.00169083	0.283016	2.15963	0.00998519	0.00251985	1.24067	4.06398	0.00271938	0	0.10648	1.3824	0.0044181	0.00879711	0.243492	2.69082	#N/A	#N/A	#N/A	#N/A	#N/A
NITAB071040.1	0	0.0290577	1.17618	2.22045	0	0.000900108	1.52195	3.20186	0.0190005	0	0.375504	1.16731	0	0.0271113	0.437065	2.26628	7-deoxyloganetic acid glucosyltransferase	sp|U3U992|UGT8_CATRO	Glycosyltransferase	Solyc00g006480.1.1	(-)-secologanin biosynthetic process [GO:1900994]
NITAB071057.1	0.0179664	0.00763611	1.09223	2.07821	0.0225475	0.0176847	2.15846	2.67021	0.0434194	0.0349319	0.680197	1.2665	0	0.0595594	0.497608	2.33699	#N/A	#N/A	#N/A	#N/A	#N/A
NITAB071177.1	1.85889	1.59516	6.19162	13.0591	1.57105	2.22243	3.65158	6.04706	1.91382	2.42748	2.56315	5.13402	1.25994	1.42942	3.55035	9.86804	#N/A	#N/A	disease resistance protein	Solyc01g008800.2.1	#N/A
NITAB071198.1	0.217174	0.127295	4.22884	3.00375	0.502991	0.201779	2.78102	2.32495	0.343787	0.128945	3.83317	4.2119	0.312271	0.115088	5.57368	3.54696	#N/A	#N/A	Receptor-like kinase	Solyc06g082920.3.1	#N/A
NITAB071328.1	0.782714	0.583789	169.456	107.926	1.10206	0.437837	87.5364	81.5616	0.885517	1.6084	196.34	114.934	1.04132	0.668186	291.799	159.379	#N/A	#N/A	Seed maturation protein LEA 4	Solyc10g078780.2.1	#N/A
NITAB071374.1	0.0303421	0.0809077	0.660679	1.16059	0.191817	0.41591	3.06607	2.15898	0.105126	0.0590789	0.33593	0.357497	0.0349276	0.0697542	0.0237234	0.42163	#N/A	#N/A	#N/A	#N/A	#N/A
NITAB071498.1	15.559	12.4432	12.8733	10.5049	13.2267	13.6202	7.4474	5.39071	20.1356	30.876	15.532	7.86984	37.486	14.7887	23.1129	16.9756	#N/A	#N/A	Pentatricopeptide repeat-containing protein	Solyc11g007230.1.1	#N/A
NITAB071526.1	3.76634	2.20848	4.44581	3.21606	4.26653	3.06762	2.51985	1.37543	17.3963	3.99974	9.52977	5.0251	12.4338	0.262189	5.92331	4.52211	Em protein H5	sp|P42755|EM4_WHEAT	Late embryogenesis abundant protein	Solyc06g048840.3.1	0
NITAB071651.1	0.0385512	0.00871077	17.7887	15.5065	0.0681916	0.0125666	23.3868	26.975	0.0150907	0.0798555	11.8087	15.914	0.0706976	0.0289039	15.6675	27.9819	Protein CASPARIAN STRIP INTEGRITY FACTOR 1	sp|Q84MD2|CIF1_ARATH	Aspartate carbamoyltransferase	Solyc01g109900.3.1	cell wall organization [GO:0071555]; ion homeostasis [GO:0050801]; iron ion homeostasis [GO:0055072]; multicellular organism development [GO:0007275]; regulation of root morphogenesis [GO:2000067]; response to acidic pH [GO:0010447]; response to iron ion [GO:0010039]
NITAB071707.1	0.0110969	0.0078607	4.25148	11.5922	0.0185685	0.0302237	6.42972	14.8109	0.0332461	0.0434806	2.20088	5.02774	0	0	2.11809	9.2608	Stem 28 kDa glycoprotein	sp|P15490|VSPA_SOYBN	Acid phosphatase-like protein 1	Solyc06g062380.3.1	0
NITAB071712.1	0.226674	0.196582	49.5826	123.824	0.308592	0.131542	89.8576	183.445	0.0779775	0.18103	18.1317	77.948	0.134111	0.3143	24.624	131.913	Stem 28 kDa glycoprotein	sp|P15490|VSPA_SOYBN	Acid phosphatase-like protein 1	Solyc06g062390.3.1	0
NITAB071867.1	4.66337	26.1919	595.625	290.132	4.75828	2.73397	45.8038	46.9779	3.83314	4.81169	235.207	29.9804	5.40812	4.93884	24.906	456.088	Receptor homology region, transmembrane domain- and RING domain-containing protein 2	sp|Q69U49|RMR2_ORYSJ	#N/A	#N/A	protein transport [GO:0015031]; ubiquitin-dependent protein catabolic process [GO:0006511]
NITAB071868.1	0.16833	2.40517	1064.44	1362.57	17.4787	0.527041	659.458	471.464	0.130045	0.902017	529.036	237.047	2.44279	0	24.2182	3246.82	#N/A	#N/A	#N/A	#N/A	#N/A
NITAB071879.1	6.65229	9.18017	27.7315	30.3966	6.72926	6.58552	56.7306	36.2342	6.21982	6.29888	18.5479	25.5289	6.45303	9.79037	13.1363	38.5582	#N/A	#N/A	#N/A	#N/A	#N/A
NITAB072030.1	0.0130487	0.0272245	7.40478	11.3752	0.041837	0.0173697	15.1944	11.0324	0.00979888	0.0327711	4.32033	5.83869	0.0183247	0.0527762	3.60452	10.602	Endoglucanase 17	sp|O81416|GUN17_ARATH	LEE14BDGL L.esculentum endo-1,4-beta-D-glucanase	Solyc11g040340.2.1	cellulose catabolic process [GO:0030245]; cell wall organization [GO:0071555]
NITAB072061.1	1.24323	1.41167	7.39209	8.8369	2.38385	1.38415	6.73215	4.29651	1.3599	1.31708	15.2947	14.056	1.99336	1.19268	11.7283	18.9401	#N/A	#N/A	glycine-rich protein	Solyc03g093800.1.1	#N/A
NITAB072137.1	0.116512	0.210363	39.6606	40.0641	0.469194	0.15815	32.3923	19.0739	0.154811	0.0793728	34.8048	10.3795	0.134665	0.206228	28.4617	31.8785	#N/A	#N/A	Ovule Secreted Protein	Solyc03g007780.1.1	#N/A
NITAB072138.1	26.8336	22.2245	17.7752	16.7501	24.0376	22.5882	14.764	11.8363	33.7953	22.7429	20.4161	13.2111	31.7505	21.1069	25.6537	15.1992	Delta-1-pyrroline-5-carboxylate synthase	sp|Q96480|P5CS_SOLLC	Delta-1-pyrroline-5-carboxylate synthetase	Solyc06g019170.3.1	L-proline biosynthetic process [GO:0055129]
NITAB072145.1	0.051724	0.0258087	1.70901	5.98395	0.0777685	0.0387948	4.11853	6.63716	0.0888197	0.0392391	1.14317	3.9837	0.0366045	0	1.42605	5.54482	Reticuline oxidase	sp|P93479|RETO_PAPSO	FAD-binding Berberine family protein	Solyc04g080400.2.1	alkaloid metabolic process [GO:0009820]
NITAB072147.1	0.0374626	0.0145476	0.809031	2.40755	0.0213028	0.0110104	1.58064	4.06816	0.045943	0.03295	0.482109	2.22939	0.0611923	0.0074522	0.583317	3.06551	Putative septum site-determining protein MinD	sp|Q9T3P6|MIND_NEPOL	#N/A	#N/A	division septum assembly [GO:0000917]
NITAB072153.1	0.0264958	0.020894	10.132	34.8004	0.075904	0.0261725	14.7599	35.2024	0.0361589	0.0344586	5.84926	21.6953	0.0616352	0.0524906	7.84962	35.1354	#N/A	#N/A	#N/A	#N/A	#N/A
[truncated: 593 more rows]
